# Supplementary material for: N-(4-Methoxy­phen­yl)pivalamide
Source: Acta Crystallogr Sect E Struct Rep Online. 2009 Aug 8;65(Pt 9):o2067. doi: 10.1107/S1600536809029535 (PMC2970145; doi:10.1107/S1600536809029535)
Supplement: Supplementary file 2 [file e-65-o2067-Isup2.hkl]

# 
# h,k,l, Fc-squared, Fo-squared, sigma(Fo-squared) and status flag 
# 
data_I
_shelx_title ' C12 H17 N O2 in Pbca' 
_shelx_refln_list_code          4 
_shelx_F_calc_maximum      284.05 
_exptl_crystal_F_000       896.00 
_reflns_d_resolution_high  0.7601 
 
loop_ 
 _symmetry_equiv_pos_as_xyz 
 'x, y, z' 
 '-x+1/2, -y, z+1/2' 
 '-x, y+1/2, -z+1/2' 
 'x+1/2, -y+1/2, -z' 
 '-x, -y, -z' 
 'x-1/2, y, -z-1/2' 
 'x, -y-1/2, z-1/2' 
 '-x-1/2, y-1/2, z' 
 
_cell_length_a     9.5547 
_cell_length_b    10.0657 
_cell_length_c    24.5748 
_cell_angle_alpha  90.000 
_cell_angle_beta   90.000 
_cell_angle_gamma  90.000 
 
_shelx_F_squared_multiplier     1.000 
 
loop_ 
 _refln_index_h 
 _refln_index_k 
 _refln_index_l 
 _refln_F_squared_calc 
 _refln_F_squared_meas 
 _refln_F_squared_sigma 
 _refln_observed_status 
   2   0   0      207.33      180.62      6.26 o 
   4   0   0     2848.24     2823.85     51.48 o 
   6   0   0     1154.34     1117.77     25.06 o 
   8   0   0      496.91      533.13     34.80 o 
  10   0   0       12.31       20.46     13.71 o 
  12   0   0       73.23       69.91     22.79 o 
   2   1   0     3819.02     3540.17     47.30 o 
   4   1   0      439.10      424.53     10.44 o 
   6   1   0      210.39      223.08      7.77 o 
   8   1   0     1699.10     1660.52     35.50 o 
  10   1   0       27.21       11.39      7.52 o 
  12   1   0       54.46       51.09     12.79 o 
   0   2   0    80686.07    75767.68   1627.58 o 
   2   2   0      140.10       95.78      3.33 o 
   4   2   0     1707.05     1804.57     61.66 o 
   6   2   0     3380.81     3307.51     54.96 o 
   8   2   0     1499.21     1447.83     32.04 o 
  10   2   0      336.70      358.28     19.23 o 
  12   2   0       47.21       66.91     13.47 o 
   2   3   0     4140.28     4552.31     69.16 o 
   4   3   0      776.59      747.10     16.03 o 
   6   3   0      861.13      778.74     57.37 o 
   8   3   0      146.22      136.16     12.95 o 
  10   3   0      256.64      242.87     16.20 o 
  12   3   0       53.78       59.08     13.67 o 
   0   4   0     3732.98     4522.97     80.30 o 
   2   4   0     2822.36     3049.13     43.13 o 
   4   4   0      137.65      133.25      5.12 o 
   6   4   0      789.09      779.23     18.59 o 
   8   4   0      491.61      509.52     19.42 o 
  10   4   0      686.07      673.83     27.14 o 
   2   5   0       25.84       56.78      3.87 o 
   4   5   0      181.46      177.51      8.08 o 
   6   5   0      169.67      147.17     10.85 o 
   8   5   0      218.52      214.73     13.82 o 
  10   5   0       98.76      151.98     18.37 o 
   0   6   0      437.32      463.19     15.25 o 
   2   6   0       86.56      102.86      4.89 o 
   4   6   0       58.39       75.42      7.33 o 
   6   6   0     1244.21     1085.74     31.00 o 
   8   6   0      795.82      741.88     26.29 o 
  10   6   0      368.55      382.43     27.52 o 
   2   7   0      445.68      442.98     10.89 o 
   4   7   0      457.13      396.65     14.20 o 
   6   7   0      157.68      147.10     12.11 o 
   8   7   0      811.12      728.62     28.01 o 
  10   7   0      163.10      206.08     27.65 o 
   0   8   0     2462.92     2483.31     51.94 o 
   2   8   0      144.69      140.54      7.94 o 
   4   8   0        7.04        4.59      5.47 o 
   6   8   0      715.14      627.34     24.25 o 
   8   8   0      830.53      888.58     31.20 o 
  10   8   0        1.06        3.12     13.48 o 
   2   9   0      529.16      507.97     14.93 o 
   4   9   0       18.31       15.35      6.61 o 
   6   9   0       42.35       29.47     10.02 o 
   8   9   0      462.68      412.39     21.67 o 
   0  10   0     8964.71     8895.75    200.93 o 
   2  10   0       94.51      105.60      9.96 o 
   4  10   0      703.96      701.71     26.17 o 
   6  10   0      160.82      153.46     13.89 o 
   8  10   0      313.99      356.49     25.40 o 
   2  11   0       50.74       56.33      7.94 o 
   4  11   0        3.69       14.01      8.99 o 
   6  11   0      171.00      204.60     16.48 o 
   0  12   0      501.00      501.67     27.55 o 
   2  12   0        3.35        5.66      7.47 o 
   4  12   0        0.28       -0.88      9.47 o 
   2  13   0       12.13       29.52     12.47 o 
   1   1   1     4441.29     4451.14     41.12 o 
   2   1   1     4825.84     4749.90     57.87 o 
   3   1   1      184.25      192.33      3.77 o 
   4   1   1      134.13      131.49      3.48 o 
   5   1   1      209.41      194.26      4.49 o 
   6   1   1      709.71      749.85     10.38 o 
   7   1   1      219.43      202.45      5.93 o 
   8   1   1       10.83       10.91      4.72 o 
   9   1   1      631.21      600.67     13.84 o 
  10   1   1      262.29      267.61     10.03 o 
  11   1   1       11.52       18.43      7.08 o 
  12   1   1        0.27        1.40      7.52 o 
   0   2   1     9899.84    10269.13    133.69 o 
   1   2   1     2087.19     1944.42     20.53 o 
   2   2   1      460.11      463.37      5.93 o 
   3   2   1      179.73      162.80      3.24 o 
   4   2   1     1110.34     1103.13     15.61 o 
   5   2   1       35.11       35.09      3.18 o 
   6   2   1      214.91      217.32      6.17 o 
   7   2   1     1499.15     1501.97     21.11 o 
   8   2   1       88.24       90.05      5.31 o 
   9   2   1      211.55      227.19      9.42 o 
  10   2   1       97.93      108.31     10.77 o 
  11   2   1       78.07       78.51      8.81 o 
  12   2   1        0.29       -7.69      7.69 o 
   1   3   1      696.91      720.49      8.45 o 
   2   3   1       76.56       78.11      3.14 o 
   3   3   1      233.39      238.02      4.81 o 
   4   3   1      205.78      193.73      4.13 o 
   5   3   1       52.79       42.45      3.32 o 
   6   3   1     1002.41      999.56     16.59 o 
   7   3   1        2.01       -3.55      3.55 o 
   8   3   1      187.00      183.39      7.59 o 
   9   3   1      549.82      501.03     16.86 o 
  10   3   1      137.86      144.00      9.70 o 
  11   3   1        2.27        1.15      7.28 o 
  12   3   1       13.96       23.63     10.53 o 
   0   4   1     2352.52     2180.64     36.98 o 
   1   4   1      181.90      183.18      3.70 o 
   2   4   1      138.03      161.52      4.75 o 
   3   4   1      194.97      193.34      5.29 o 
   4   4   1     1130.67     1250.45     15.80 o 
   5   4   1      188.03      185.72      4.34 o 
   6   4   1      139.40      124.15      5.84 o 
   7   4   1      462.71      333.91     76.29 o 
   8   4   1        4.56        4.52      4.90 o 
   9   4   1      126.54      141.13     11.54 o 
  10   4   1       22.38       22.92      7.81 o 
  11   4   1       20.25       36.49      8.22 o 
   1   5   1     1170.80     1192.57     13.13 o 
   2   5   1     1276.43     1473.95     15.57 o 
   3   5   1     1543.05     1669.88     21.90 o 
   4   5   1      379.08      385.57      8.32 o 
   5   5   1        0.14       -1.17      2.87 o 
   6   5   1      440.11      422.44     12.13 o 
   7   5   1      221.83      225.26      9.56 o 
   8   5   1      389.24      321.05     23.32 o 
   9   5   1       12.64        3.84      6.28 o 
  10   5   1       44.49       38.56      9.59 o 
  11   5   1        6.71        4.33      8.48 o 
   0   6   1      205.18      237.54      7.11 o 
   1   6   1       16.98       18.76      2.64 o 
   2   6   1        8.00       12.29      2.28 o 
   3   6   1        0.69        1.50      2.62 o 
   4   6   1      232.89      228.81      6.94 o 
   5   6   1      223.05      189.14      6.58 o 
   6   6   1      558.28      483.07     13.71 o 
   7   6   1       22.97       23.36      5.61 o 
   8   6   1        0.10       -0.40      5.55 o 
   9   6   1      273.68      289.61     12.17 o 
  10   6   1       39.55       41.36     12.66 o 
  11   6   1       11.24        0.44     12.15 o 
   1   7   1       58.07       49.49      3.21 o 
   2   7   1      531.89      530.24      8.36 o 
   3   7   1       33.43       42.51      4.38 o 
   4   7   1      212.47      172.90      6.68 o 
   5   7   1      133.50      125.12      7.63 o 
   6   7   1       27.37       11.02      5.35 o 
   7   7   1       16.21       19.41      5.70 o 
   8   7   1        7.99       -0.32      5.79 o 
   9   7   1      183.54      196.15     10.71 o 
  10   7   1       92.79      122.59     13.67 o 
   0   8   1     2496.42     2386.84     35.63 o 
   1   8   1      635.46      586.16      9.85 o 
   2   8   1      565.06      534.17     10.32 o 
   3   8   1      389.08      370.77      9.73 o 
   4   8   1      179.38      163.02      6.91 o 
   5   8   1        4.95       11.00      5.39 o 
   6   8   1        2.39       -5.09      5.09 o 
   7   8   1      401.74      370.94     13.48 o 
   8   8   1      132.99      119.98      9.01 o 
   9   8   1      118.04      126.81     12.50 o 
  10   8   1      113.43      117.53     19.30 o 
   1   9   1     1081.32     1041.55     16.03 o 
   2   9   1      168.83      162.48      6.13 o 
   3   9   1        1.88        5.18      3.70 o 
   4   9   1        8.23        4.93      4.24 o 
   5   9   1        3.11       -1.11      5.24 o 
   6   9   1       80.25       46.47      7.16 o 
   7   9   1      114.42      114.72      8.96 o 
   8   9   1       49.48       56.34      7.77 o 
   9   9   1       96.94       88.19      9.34 o 
   0  10   1      568.06      581.48     19.68 o 
   1  10   1        4.28       -0.40      3.77 o 
   2  10   1      205.90      195.79      7.52 o 
   3  10   1       19.59       23.28      4.76 o 
   4  10   1       48.68       42.21      6.59 o 
   5  10   1        9.28        1.28      5.84 o 
   6  10   1      110.70      122.21      9.14 o 
   7  10   1       32.32       39.92      7.57 o 
   8  10   1        8.95       13.55      7.84 o 
   1  11   1      372.48      343.01     10.90 o 
   2  11   1       11.62       14.23      4.54 o 
   3  11   1        0.15        2.46      4.43 o 
   4  11   1        2.20        5.45      5.86 o 
   5  11   1        7.23        1.92      6.36 o 
   6  11   1       42.78       61.51      8.13 o 
   0  12   1       63.95       79.33      8.94 o 
   1  12   1       29.00       26.22      5.15 o 
   2  12   1        0.18       -5.15      5.15 o 
   3  12   1       15.76       13.63      9.74 o 
   4  12   1      181.61      210.96     12.94 o 
   5  12   1        3.34       16.32      7.17 o 
   1  13   1        0.36        7.05      5.62 o 
   2  13   1      110.30      151.65     10.00 o 
   0   0   2      385.19      417.95     10.13 o 
   1   0   2    10042.90     9592.01    578.37 o 
   2   0   2     3771.22     3844.99     56.60 o 
   3   0   2     1501.69     1557.11     25.18 o 
   4   0   2     1245.50     1205.71     18.73 o 
   5   0   2     4814.12     5077.63     63.71 o 
   6   0   2      886.26      891.78     14.90 o 
   7   0   2      401.70      404.21     11.15 o 
   8   0   2     2032.85     1996.23     40.51 o 
   9   0   2      152.56      172.21     11.20 o 
  10   0   2       38.59       44.98      8.43 o 
  11   0   2        0.22       -1.45     12.38 o 
  12   0   2       33.26       27.23     14.81 o 
   1   1   2      456.81      412.73      5.37 o 
   2   1   2       36.90       34.49      2.17 o 
   3   1   2      585.36      599.17     10.61 o 
   4   1   2     1678.97     1750.07     19.67 o 
   5   1   2      495.31      496.69      7.55 o 
   6   1   2        0.26        6.44      2.34 o 
   7   1   2        4.80        1.77      3.00 o 
   8   1   2      131.26      148.11      7.39 o 
   9   1   2        0.25        2.25      4.65 o 
  10   1   2        2.75        2.75      5.44 o 
  11   1   2       73.21       78.24      8.37 o 
  12   1   2       58.97       93.91     12.32 o 
   0   2   2     3447.80     3743.21     50.31 o 
   1   2   2      157.99      212.00      3.71 o 
   2   2   2     1025.39     1037.01     12.10 o 
   3   2   2     2288.54     2460.09     26.15 o 
   4   2   2     1398.44     1440.83     19.81 o 
   5   2   2        7.85        1.92      2.28 o 
   6   2   2      193.12      210.68      6.13 o 
   7   2   2       44.81       43.97      4.68 o 
   8   2   2     1038.84     1025.12     17.29 o 
   9   2   2       54.49       59.48      6.31 o 
  10   2   2       10.58        3.29      6.15 o 
  11   2   2        5.65        3.37      7.43 o 
  12   2   2        8.60       10.26      8.37 o 
   1   3   2        4.83        4.84      1.54 o 
   2   3   2      278.47      240.67      4.93 o 
   3   3   2      594.30      590.07      8.55 o 
   4   3   2       94.44      102.45      3.09 o 
   5   3   2        7.40       14.21      2.45 o 
   6   3   2        8.12        8.68      2.94 o 
   7   3   2      977.43      982.27     15.93 o 
   8   3   2     1836.26     1753.57     26.92 o 
   9   3   2      576.98      585.80     18.26 o 
  10   3   2        0.13        8.71      6.52 o 
  11   3   2        2.87       -4.18      7.05 o 
  12   3   2       18.86       33.60      8.87 o 
   0   4   2     2598.38     2708.87     39.19 o 
   1   4   2     1346.62     1514.69     15.28 o 
   2   4   2     1876.55     1993.50     24.15 o 
   3   4   2      960.02     1051.67     14.78 o 
   4   4   2      609.66      598.56      9.30 o 
   5   4   2       67.03       66.30      2.98 o 
   6   4   2        0.00       -1.61      3.70 o 
   7   4   2      102.52       89.52     12.94 o 
   8   4   2      399.11      386.10     12.07 o 
   9   4   2        5.78       12.23      7.66 o 
  10   4   2      133.13      121.74     13.12 o 
  11   4   2       78.10       77.70      9.06 o 
   1   5   2        4.40       11.83      1.98 o 
   2   5   2       34.11       51.04      3.02 o 
   3   5   2      198.50      185.14      5.68 o 
   4   5   2        8.96       11.20      2.97 o 
   5   5   2       78.02       75.34      3.78 o 
   6   5   2        1.19       -1.73      4.53 o 
   7   5   2       13.02        8.64      5.03 o 
   8   5   2      133.59      125.12      9.20 o 
   9   5   2        7.55       11.37      6.35 o 
  10   5   2       24.26       30.27      9.24 o 
  11   5   2       15.41       11.12      9.67 o 
   0   6   2       49.43       66.97      4.39 o 
   1   6   2        3.86        1.67      2.00 o 
   2   6   2     1566.09     1679.61     17.93 o 
   3   6   2     1194.85     1208.28     33.08 o 
   4   6   2       42.40       46.29      4.09 o 
   5   6   2       16.73       22.46      4.45 o 
   6   6   2      162.95      187.89      8.86 o 
   7   6   2      564.52      519.57     14.69 o 
   8   6   2      115.19      112.73      8.19 o 
   9   6   2        7.56        6.89      6.36 o 
  10   6   2      175.59      182.85     14.36 o 
  11   6   2       39.26       47.97     10.94 o 
   1   7   2       26.34       27.38      2.86 o 
   2   7   2       83.78       70.44      3.53 o 
   3   7   2      184.53      178.24      6.54 o 
   4   7   2       36.34       38.96      4.45 o 
   5   7   2        1.65       -1.39      4.15 o 
   6   7   2      263.63      210.05      9.65 o 
   7   7   2       30.63       27.39      6.02 o 
   8   7   2      327.34      333.77     12.92 o 
   9   7   2      282.60      323.90     13.26 o 
  10   7   2        0.15       -1.55      8.81 o 
   0   8   2     1815.52     1717.34     31.90 o 
   1   8   2       34.24       37.79      3.53 o 
   2   8   2        2.86        1.38      3.04 o 
   3   8   2        0.15       -3.66      3.66 o 
   4   8   2        0.99       -1.61      3.86 o 
   5   8   2       17.44       14.48      5.41 o 
   6   8   2        0.00        1.07      5.20 o 
   7   8   2      133.35      127.01      8.74 o 
   8   8   2      141.56      150.43      9.65 o 
   9   8   2        2.47        6.72      6.95 o 
   1   9   2       18.13       14.40      3.55 o 
   2   9   2       15.63       11.99      3.75 o 
   3   9   2      261.22      236.65      8.24 o 
   4   9   2      177.79      153.47      7.08 o 
   5   9   2       19.26       14.12      5.74 o 
   6   9   2       29.43       20.88      6.27 o 
   7   9   2       19.83       30.19      6.88 o 
   8   9   2        0.11        1.76      6.77 o 
   9   9   2      100.75      108.01      9.72 o 
   0  10   2      552.19      527.05     18.21 o 
   1  10   2      199.60      192.12      7.38 o 
   2  10   2        2.97       -0.60      3.51 o 
   3  10   2      333.70      311.51      9.86 o 
   4  10   2      359.34      347.28     11.76 o 
   5  10   2      580.26      539.65     16.67 o 
   6  10   2       30.64       28.90      6.95 o 
   7  10   2        0.00        2.73      6.67 o 
   8  10   2      106.33      109.00      9.61 o 
   1  11   2       19.64       25.51      4.98 o 
   2  11   2       68.21       77.29      9.53 o 
   3  11   2        1.73        3.59      4.56 o 
   4  11   2        1.40        1.06      5.88 o 
   5  11   2        0.07        4.58      6.22 o 
   6  11   2       53.76       62.89      9.04 o 
   0  12   2      154.83      143.05     11.09 o 
   1  12   2        6.63        4.10      4.61 o 
   2  12   2       33.92       35.85      6.33 o 
   3  12   2       78.25       85.53      8.89 o 
   4  12   2        9.60       11.39      7.60 o 
   5  12   2        2.91       12.23      7.29 o 
   1  13   2       12.70       22.69      5.91 o 
   2  13   2       42.60       43.12      7.42 o 
   1   1   3      324.66      297.68      4.40 o 
   2   1   3     1215.80     1218.09     13.46 o 
   3   1   3     7637.20     7936.85     83.04 o 
   4   1   3      336.49      398.18      6.60 o 
   5   1   3     2390.78     2543.80     26.70 o 
   6   1   3      149.63      145.83      4.27 o 
   7   1   3      321.47      338.58      7.63 o 
   8   1   3        1.69       -3.99      3.99 o 
   9   1   3     1382.27     1336.72     22.46 o 
  10   1   3      141.36      157.93      8.81 o 
  11   1   3       39.54       40.72      7.69 o 
  12   1   3        4.81        5.75      8.47 o 
   0   2   3        5.86        3.53      2.35 o 
   1   2   3        8.42       19.12      1.45 o 
   2   2   3     5185.58     5443.48     53.99 o 
   3   2   3     2822.63     2988.58     31.06 o 
   4   2   3       29.49       39.78      3.18 o 
   5   2   3     1050.03      950.62     13.72 o 
   6   2   3      571.67      579.71     11.56 o 
   7   2   3      889.96      901.13     14.04 o 
   8   2   3        0.60        1.66      4.10 o 
   9   2   3       40.90       42.03      5.96 o 
  10   2   3      242.86      248.69     11.54 o 
  11   2   3       19.49       13.15      7.12 o 
  12   2   3        9.93        4.21      8.46 o 
   1   3   3       30.49       46.00      2.12 o 
   2   3   3     3495.54     3619.97     37.37 o 
   3   3   3     1099.81     1111.72     13.82 o 
   4   3   3        3.92        1.55      2.51 o 
   5   3   3       73.44       83.71      3.82 o 
   6   3   3       54.78       45.19      3.48 o 
   7   3   3      564.78      564.61     11.30 o 
   8   3   3        6.64        9.77      4.30 o 
   9   3   3      439.41      427.94     15.60 o 
  10   3   3       65.45       64.57      7.84 o 
  11   3   3        4.02        8.05      7.09 o 
  12   3   3       94.61      104.72     11.77 o 
   0   4   3      844.06      801.33     14.46 o 
   1   4   3      659.88      578.90      7.75 o 
   2   4   3      175.16      173.23      4.95 o 
   3   4   3      135.64      135.60      4.17 o 
   4   4   3       54.18       75.50      3.43 o 
   5   4   3      158.83      142.19      5.10 o 
   6   4   3      519.41      482.96     11.09 o 
   7   4   3      403.61      323.96     29.04 o 
   8   4   3        7.80        4.64      4.69 o 
   9   4   3      122.11      112.42      9.57 o 
  10   4   3      193.15      187.94     11.87 o 
  11   4   3        6.28       10.04      7.84 o 
   1   5   3       30.19       14.41      2.05 o 
   2   5   3     4192.57     4448.98     47.02 o 
   3   5   3     2826.58     2915.88     34.72 o 
   4   5   3       16.63       28.73      3.40 o 
   5   5   3       48.71       52.48      3.59 o 
   6   5   3       60.21       51.05      5.67 o 
   7   5   3     2335.36     2230.37     36.13 o 
   8   5   3       60.69       50.20     13.60 o 
   9   5   3      133.80       92.17     21.55 o 
  10   5   3       20.37       26.56      8.87 o 
  11   5   3       10.62        1.31      9.29 o 
   0   6   3        3.87        0.91      2.74 o 
   1   6   3     1469.58     1480.89     17.02 o 
   2   6   3        9.05        6.63      2.20 o 
   3   6   3       31.70       30.06      3.64 o 
   4   6   3        0.42        1.36      3.28 o 
   5   6   3      280.81      258.95      8.51 o 
   6   6   3       91.14       89.94      6.94 o 
   7   6   3       30.35       25.53      5.84 o 
   8   6   3       28.88       26.88      6.38 o 
   9   6   3        0.04        2.23      6.07 o 
  10   6   3        0.28       10.27      9.09 o 
  11   6   3        6.81        6.97      9.64 o 
   1   7   3      192.36      184.22      4.90 o 
   2   7   3      135.10      166.94      5.13 o 
   3   7   3      290.12      293.80      7.42 o 
   4   7   3        0.51       -4.20      4.20 o 
   5   7   3       62.06       51.94      5.44 o 
   6   7   3        3.97        0.19      5.35 o 
   7   7   3      157.28      133.02      8.73 o 
   8   7   3       48.38       49.18      7.02 o 
   9   7   3       88.41      113.94      8.90 o 
  10   7   3       32.48       50.38     17.20 o 
   0   8   3       11.47        8.51      4.37 o 
   1   8   3      338.28      334.55      7.44 o 
   2   8   3      184.10      177.59      5.72 o 
   3   8   3     1178.22     1122.40     18.62 o 
   4   8   3       43.39       38.14      4.76 o 
   5   8   3      297.46      278.05     11.10 o 
   6   8   3       50.62       50.45      6.65 o 
   7   8   3      216.76      215.84     10.81 o 
   8   8   3       13.11       21.31      6.82 o 
   9   8   3       63.34       76.67      9.64 o 
   1   9   3      395.42      364.97      9.32 o 
   2   9   3       93.03       86.14      6.10 o 
   3   9   3      403.99      427.05     11.08 o 
   4   9   3        7.74        5.50      4.38 o 
   5   9   3       74.48       64.74      6.97 o 
   6   9   3      145.18      145.27      9.45 o 
   7   9   3      101.50      104.42      8.76 o 
   8   9   3        0.74        4.97      6.94 o 
   9   9   3       39.87       61.79      8.65 o 
   0  10   3      108.75      109.07     10.01 o 
   1  10   3        0.05        0.18      4.19 o 
   2  10   3        0.24        3.40      3.69 o 
   3  10   3      184.13      165.90      7.62 o 
   4  10   3       18.54       16.09      5.55 o 
   5  10   3       12.48       10.52      6.22 o 
   6  10   3        0.00        5.15      7.43 o 
   7  10   3       19.57       24.00      7.36 o 
   8  10   3       44.98       44.86      8.98 o 
   1  11   3       50.94       55.70      5.71 o 
   2  11   3       28.19       22.05      4.90 o 
   3  11   3      104.60      112.17      7.15 o 
   4  11   3      132.15      149.43      9.86 o 
   5  11   3        6.13       21.75      7.12 o 
   6  11   3      124.24      118.29     11.68 o 
   0  12   3        0.52        0.30      6.73 o 
   1  12   3       80.71      107.52      7.23 o 
   2  12   3      106.95      113.12     11.35 o 
   3  12   3      189.53      179.59     11.34 o 
   4  12   3      155.81      191.51     12.22 o 
   5  12   3       44.72       65.80      8.64 o 
   1  13   3       57.55       85.39      7.82 o 
   2  13   3       13.25       16.83      6.45 o 
   0   0   4     4316.18     4566.16     94.09 o 
   1   0   4    47692.57    45230.76   1537.55 o 
   2   0   4     1684.45     1611.89     23.14 o 
   3   0   4     1107.34      944.64     68.61 o 
   4   0   4    11841.74    12383.14    479.17 o 
   5   0   4       42.44       89.51      4.41 o 
   6   0   4      441.52      391.54     11.03 o 
   7   0   4       19.41       13.45      4.52 o 
   8   0   4       40.21       41.97      7.46 o 
   9   0   4      278.20      288.53     13.77 o 
  10   0   4      192.06      195.91     13.77 o 
  11   0   4       10.34       11.35      9.94 o 
  12   0   4       13.52       23.89     14.80 o 
   1   1   4        3.05        1.09      1.57 o 
   2   1   4       47.71       38.60      2.23 o 
   3   1   4       20.76       24.88      1.95 o 
   4   1   4      331.26      322.54      6.74 o 
   5   1   4       11.42        9.13      2.26 o 
   6   1   4        4.50        4.02      2.48 o 
   7   1   4      187.10      176.74      5.34 o 
   8   1   4       53.78       53.17      5.37 o 
   9   1   4       23.78       24.54      5.52 o 
  10   1   4        8.41        7.35      5.66 o 
  11   1   4        0.32        1.13      6.89 o 
  12   1   4       10.76       16.27      8.80 o 
   0   2   4       75.38       43.97      4.18 o 
   1   2   4     5177.81     5170.33     46.43 o 
   2   2   4    12675.35    13261.56    121.39 o 
   3   2   4        2.97        0.09      1.71 o 
   4   2   4      496.96      513.63      8.65 o 
   5   2   4     2212.62     2462.07     30.00 o 
   6   2   4       66.58       72.87      4.41 o 
   7   2   4      188.83      196.44      6.27 o 
   8   2   4      152.44      150.68      6.77 o 
   9   2   4      699.13      676.96     16.24 o 
  10   2   4       10.39       13.32      6.69 o 
  11   2   4       32.58       43.07      9.25 o 
  12   2   4       12.27       20.69      9.28 o 
   1   3   4     1424.07     1427.93     14.80 o 
   2   3   4     2140.10     2216.96     25.00 o 
   3   3   4     2632.56     2853.71     33.86 o 
   4   3   4       25.64       23.88      2.25 o 
   5   3   4        0.11        3.53      2.42 o 
   6   3   4      931.49      900.89     16.78 o 
   7   3   4       44.37       37.21      4.76 o 
   8   3   4        1.88        3.91      5.30 o 
   9   3   4      122.31      126.59      9.74 o 
  10   3   4      218.07      205.13     11.20 o 
  11   3   4       42.93       50.62      8.10 o 
  12   3   4       18.47       33.33      9.57 o 
   0   4   4        0.98        0.17      2.52 o 
   1   4   4     1469.49     1540.75     16.39 o 
   2   4   4      147.48      141.77      4.62 o 
   3   4   4      665.75      791.82     11.37 o 
   4   4   4       60.02       42.80      3.09 o 
   5   4   4       73.20       90.02      3.75 o 
   6   4   4       71.61       63.80      4.42 o 
   7   4   4     1206.21     1095.12     33.29 o 
   8   4   4       24.47       19.28      4.85 o 
   9   4   4       45.32       42.12      6.24 o 
  10   4   4       37.26       38.95      8.21 o 
  11   4   4      224.45      251.76     14.26 o 
   1   5   4       45.95       58.99      2.88 o 
   2   5   4      124.85      110.23      4.22 o 
   3   5   4       54.49       66.24      3.97 o 
   4   5   4      143.84      148.09      5.34 o 
   5   5   4      464.64      419.49      8.24 o 
   6   5   4        3.28       11.79      4.97 o 
   7   5   4       24.42       20.43      5.53 o 
   8   5   4       49.84       41.87      6.23 o 
   9   5   4        5.93        9.52      6.33 o 
  10   5   4        8.15        3.76      8.10 o 
  11   5   4       26.94       20.92     10.13 o 
   0   6   4      234.53      265.68      8.46 o 
   1   6   4       34.89       31.89      2.60 o 
   2   6   4      249.46      225.98      5.45 o 
   3   6   4      171.23      201.41      6.47 o 
   4   6   4      142.81      155.14      5.97 o 
   5   6   4       88.83       78.62      5.55 o 
   6   6   4        5.72       -2.07      4.72 o 
   7   6   4     1701.28     1643.40     29.91 o 
   8   6   4       53.79       52.67      6.76 o 
   9   6   4       14.09       14.12      6.34 o 
  10   6   4       61.59       58.58     10.55 o 
  11   6   4      145.74      171.21     15.13 o 
   1   7   4      434.13      410.03      7.29 o 
   2   7   4       13.20       10.68      2.93 o 
   3   7   4      312.89      313.21      7.69 o 
   4   7   4      652.64      569.54     11.91 o 
   5   7   4      158.42      148.17      7.10 o 
   6   7   4      406.24      395.17     13.03 o 
   7   7   4       50.45       52.25      6.77 o 
   8   7   4       28.07       18.63      6.42 o 
   9   7   4        3.09       15.28      7.42 o 
  10   7   4      142.29      161.83     14.13 o 
   0   8   4      459.23      414.89     11.09 o 
   1   8   4      173.95      172.20      5.59 o 
   2   8   4      928.78      904.27     13.40 o 
   3   8   4      298.21      266.38      8.39 o 
   4   8   4       57.24       58.18      5.29 o 
   5   8   4      355.61      299.94     11.56 o 
   6   8   4        9.76       16.81      5.77 o 
   7   8   4      151.99      149.24     12.22 o 
   8   8   4       39.52       55.37      7.70 o 
   9   8   4      208.26      245.81     13.74 o 
   1   9   4       92.84       88.54      4.66 o 
   2   9   4      176.90      170.54      6.67 o 
   3   9   4        3.22        5.51      4.01 o 
   4   9   4      157.57      148.89      7.98 o 
   5   9   4       38.05       41.20      8.05 o 
   6   9   4        4.87        3.65      6.15 o 
   7   9   4       34.42       36.72      8.79 o 
   8   9   4        0.16       15.63      6.77 o 
   9   9   4        2.89        9.91      9.86 o 
   0  10   4     1182.16     1094.84     29.45 o 
   1  10   4      908.04      873.23     17.20 o 
   2  10   4        8.52        6.33      3.67 o 
   3  10   4      386.52      392.76     11.17 o 
   4  10   4      303.68      261.22     10.47 o 
   5  10   4        1.65        8.94      5.86 o 
   6  10   4       27.78       39.03      8.35 o 
   7  10   4       24.02       29.85      8.23 o 
   8  10   4        0.44       -1.86      7.04 o 
   1  11   4      255.34      251.68      9.44 o 
   2  11   4      230.72      233.44      9.90 o 
   3  11   4        6.98       10.70      5.10 o 
   4  11   4        0.01        3.66      7.11 o 
   5  11   4       14.82       10.64      7.04 o 
   6  11   4        0.88        7.14      7.38 o 
   0  12   4       88.18      101.72      9.88 o 
   1  12   4       38.86       49.37      5.99 o 
   2  12   4      110.45      114.80      8.45 o 
   3  12   4       29.02       50.99      7.95 o 
   4  12   4        8.81       30.78      8.10 o 
   5  12   4       72.36       74.20      9.23 o 
   1  13   4      106.50      109.84      8.50 o 
   1   1   5    30218.46    31539.91    337.51 o 
   2   1   5    10429.47    10587.90    106.39 o 
   3   1   5     1811.35     1847.87     25.83 o 
   4   1   5     1665.88     1668.17     28.75 o 
   5   1   5      697.69      718.04     10.09 o 
   6   1   5      150.15      167.09      4.98 o 
   7   1   5       35.03       39.94      3.48 o 
   8   1   5        4.07        3.87      3.91 o 
   9   1   5      211.28      248.99      9.75 o 
  10   1   5      582.10      593.66     15.93 o 
  11   1   5        8.31       11.95      6.72 o 
  12   1   5        0.10        7.94      9.00 o 
   0   2   5     8383.14     8835.52    130.20 o 
   1   2   5     9507.10     9831.75     90.82 o 
   2   2   5       10.23       10.81      2.00 o 
   3   2   5     2692.07     2850.73     28.58 o 
   4   2   5      478.97      436.89      7.98 o 
   5   2   5      149.00      193.27      4.89 o 
   6   2   5     1362.90     1268.53     31.18 o 
   7   2   5      555.07      567.84     11.88 o 
   8   2   5      135.84      139.40      6.86 o 
   9   2   5      448.28      436.18     13.93 o 
  10   2   5       18.43       28.15      7.18 o 
  11   2   5        0.13       14.93      8.01 o 
  12   2   5        0.91       -5.71      8.06 o 
   1   3   5        0.44       -0.63      1.67 o 
   2   3   5     1611.08     1697.30     19.45 o 
   3   3   5      975.79      992.21     12.99 o 
   4   3   5      103.70      114.50      3.47 o 
   5   3   5       49.61       42.05      3.05 o 
   6   3   5        0.17       -2.37      3.04 o 
   7   3   5      478.52      477.52     11.61 o 
   8   3   5      387.78      326.43     14.31 o 
   9   3   5        8.78       -4.33      6.00 o 
  10   3   5      128.36       94.56     16.96 o 
  11   3   5       63.56       76.04      9.51 o 
  12   3   5       12.46       -0.23      9.09 o 
   0   4   5        0.00        0.00      2.95 o 
   1   4   5      673.50      775.45      9.73 o 
   2   4   5     1791.72     1864.56     23.12 o 
   3   4   5      537.06      634.39     12.23 o 
   4   4   5      291.49      249.19      5.85 o 
   5   4   5       45.65       44.23      3.27 o 
   6   4   5       46.95       43.02      4.16 o 
   7   4   5       22.61       12.60      4.62 o 
   8   4   5        0.54        7.37      4.52 o 
   9   4   5        0.37       -1.93      5.58 o 
  10   4   5       36.43       40.52      9.19 o 
  11   4   5       25.40       17.60      8.24 o 
   1   5   5       44.08       61.20      3.15 o 
   2   5   5      926.79     1031.20     14.28 o 
   3   5   5      142.33      139.77      5.14 o 
   4   5   5      173.33      189.65      5.51 o 
   5   5   5        5.58        9.05      3.53 o 
   6   5   5     1539.19     1521.65     24.17 o 
   7   5   5      404.78      393.04     12.42 o 
   8   5   5       67.41       54.54      6.99 o 
   9   5   5       16.41       16.49      6.71 o 
  10   5   5      251.99      280.41     16.19 o 
  11   5   5       45.82       58.96     11.31 o 
   0   6   5       10.80        3.82      3.17 o 
   1   6   5      141.99      130.59      3.97 o 
   2   6   5     1506.74     1475.02     20.67 o 
   3   6   5       79.44       80.39      4.69 o 
   4   6   5       53.07       49.71      4.25 o 
   5   6   5       31.58       28.48      4.61 o 
   6   6   5       29.94       28.40      5.72 o 
   7   6   5      263.82      240.95     10.38 o 
   8   6   5      113.37      130.60      8.56 o 
   9   6   5       90.15       90.42     11.81 o 
  10   6   5       71.14       74.84     13.25 o 
  11   6   5       35.47       45.27     11.38 o 
   1   7   5       13.15       14.05      2.74 o 
   2   7   5      243.81      255.42      6.27 o 
   3   7   5        6.27        2.16      3.31 o 
   4   7   5        5.21        5.27      3.76 o 
   5   7   5      155.07      133.54      6.96 o 
   6   7   5        0.86       -5.00      5.00 o 
   7   7   5      157.08      177.49      9.62 o 
   8   7   5      104.83      106.14      8.36 o 
   9   7   5       40.71       46.64      8.55 o 
  10   7   5      147.15      143.45     14.26 o 
   0   8   5     2180.33     1989.64     65.73 o 
   1   8   5      676.47      627.59     10.60 o 
   2   8   5       58.82       56.55      3.95 o 
   3   8   5       29.05       18.86      4.18 o 
   4   8   5     1588.51     1547.47     23.65 o 
   5   8   5        3.33       -0.86      5.09 o 
   6   8   5      343.46      317.11     12.13 o 
   7   8   5      296.55      282.94     12.04 o 
   8   8   5       21.79       20.72      6.74 o 
   9   8   5      183.86      171.39     10.92 o 
   1   9   5      401.65      387.05      8.57 o 
   2   9   5      583.80      624.96     12.75 o 
   3   9   5        5.25       11.11      4.09 o 
   4   9   5      246.55      241.49      9.61 o 
   5   9   5      365.88      352.80     13.14 o 
   6   9   5        0.07       -0.07      5.90 o 
   7   9   5        3.00        6.21      6.13 o 
   8   9   5      120.35      142.42     10.19 o 
   9   9   5      348.67      389.60     15.75 o 
   0  10   5       50.06       61.63      6.80 o 
   1  10   5       59.04       51.16      6.38 o 
   2  10   5       25.52       26.88      4.49 o 
   3  10   5       31.78       27.30      4.82 o 
   4  10   5       10.06       10.38      5.39 o 
   5  10   5        0.02        8.95      5.93 o 
   6  10   5       61.87       71.76      8.85 o 
   7  10   5        2.47        6.39      6.88 o 
   8  10   5       15.11       26.94      8.01 o 
   1  11   5      559.13      569.08     14.58 o 
   2  11   5      132.58      119.68      7.61 o 
   3  11   5       11.11       16.51      5.34 o 
   4  11   5       21.35       14.25      6.24 o 
   5  11   5      262.15      259.60     12.66 o 
   6  11   5        8.77        8.13      7.08 o 
   0  12   5       35.12       41.72      8.01 o 
   1  12   5       41.19       51.21      6.32 o 
   2  12   5       18.67       20.33      6.19 o 
   3  12   5        9.03       18.38      6.61 o 
   4  12   5        4.72        8.52      7.53 o 
   1  13   5        8.83       20.35      6.74 o 
   0   0   6     5852.03     5671.25    117.44 o 
   1   0   6     8733.64     9466.13    137.54 o 
   2   0   6    10572.40    10348.49    175.69 o 
   3   0   6     3907.40     4010.49     66.80 o 
   4   0   6     4404.99     4596.89    116.63 o 
   5   0   6        4.45        4.27      2.80 o 
   6   0   6      110.47      127.30      5.61 o 
   7   0   6       19.44       13.94      4.62 o 
   8   0   6      230.44      227.24     11.53 o 
   9   0   6     1886.56     1824.21     39.59 o 
  10   0   6      521.23      522.91     19.44 o 
  11   0   6      115.77      128.93     28.91 o 
  12   0   6      212.08      235.11     20.08 o 
   1   1   6    11085.33    11671.61    149.48 o 
   2   1   6       33.23       38.38      2.45 o 
   3   1   6      381.64      360.32      8.52 o 
   4   1   6       10.56       11.99      2.27 o 
   5   1   6       39.51       33.36      3.33 o 
   6   1   6      417.55      401.62      7.47 o 
   7   1   6       67.01       80.45      4.82 o 
   8   1   6        7.42       -0.48      3.99 o 
   9   1   6        2.70       -0.33      4.57 o 
  10   1   6       88.44       85.79      7.73 o 
  11   1   6       13.68       17.24      7.68 o 
  12   1   6        3.54       -5.26      9.59 o 
   0   2   6       97.67       64.38      3.81 o 
   1   2   6     3654.65     3802.24     38.75 o 
   2   2   6      128.82      147.39      3.90 o 
   3   2   6        0.45       10.30      2.55 o 
   4   2   6       69.83       48.90      2.69 o 
   5   2   6        0.07        2.83      2.60 o 
   6   2   6      320.22      295.89      6.91 o 
   7   2   6     2562.40     2545.99     30.65 o 
   8   2   6       54.99       62.37      6.14 o 
   9   2   6      640.75      616.00     22.82 o 
  10   2   6      545.42      536.54     21.48 o 
  11   2   6        3.65       12.66      7.72 o 
  12   2   6       45.89       51.22     10.32 o 
   1   3   6     3726.39     4060.00     39.74 o 
   2   3   6     1026.17     1095.00     19.19 o 
   3   3   6        0.00        2.74      2.02 o 
   4   3   6      453.38      411.61      6.82 o 
   5   3   6      474.11      482.39      9.18 o 
   6   3   6       31.92       27.96      3.49 o 
   7   3   6        1.99        7.14      3.90 o 
   8   3   6      880.55      793.19     17.33 o 
   9   3   6       25.60       21.11      7.06 o 
  10   3   6       23.49       22.05      8.33 o 
  11   3   6       75.70       92.36     10.10 o 
  12   3   6       91.76      123.85     12.19 o 
   0   4   6     2879.33     3156.78     45.40 o 
   1   4   6     6554.74     7145.63     65.13 o 
   2   4   6      153.93      159.19      4.98 o 
   3   4   6      465.44      469.69      8.29 o 
   4   4   6      996.24      970.12     13.70 o 
   5   4   6       30.93       32.61      3.21 o 
   6   4   6      502.66      494.85     10.42 o 
   7   4   6     2557.94     2453.10     35.04 o 
   8   4   6       34.34       44.35      5.45 o 
   9   4   6       54.73       50.49      7.50 o 
  10   4   6      221.45      246.20     15.19 o 
  11   4   6        0.66       16.29      9.32 o 
   1   5   6        1.63        7.13      2.16 o 
   2   5   6      412.13      381.08      7.56 o 
   3   5   6       69.83       71.59      4.11 o 
   4   5   6       36.10       30.87      4.21 o 
   5   5   6       42.70       44.74      4.80 o 
   6   5   6      156.38      139.15      6.92 o 
   7   5   6        7.12        3.44      5.09 o 
   8   5   6        9.66       -2.44      4.92 o 
   9   5   6       61.21       70.17      8.67 o 
  10   5   6        0.64       -3.37      8.05 o 
  11   5   6       15.34       26.24     11.29 o 
   0   6   6       38.02       42.89      3.96 o 
   1   6   6     2445.30     2490.21     46.40 o 
   2   6   6      309.05      336.53      7.62 o 
   3   6   6       13.04       12.36      3.45 o 
   4   6   6       47.91       41.30      4.27 o 
   5   6   6       44.63       45.65      5.18 o 
   6   6   6      941.91      885.38     19.54 o 
   7   6   6     1080.04      954.60     26.46 o 
   8   6   6      101.65      105.49      8.12 o 
   9   6   6      207.81      243.48     16.97 o 
  10   6   6      140.33      148.12     13.47 o 
   1   7   6      145.05      141.53      4.50 o 
   2   7   6      248.92      238.96      6.46 o 
   3   7   6       35.42       37.42      4.31 o 
   4   7   6       59.61       69.75      5.12 o 
   5   7   6       59.60       63.61      5.77 o 
   6   7   6       40.57       41.02      6.34 o 
   7   7   6        7.79       11.45      5.93 o 
   8   7   6      375.55      347.44     13.20 o 
   9   7   6       95.70      122.75      9.60 o 
  10   7   6        0.11        0.89      9.39 o 
   0   8   6       34.38       41.10      5.48 o 
   1   8   6     1107.34     1074.39     15.04 o 
   2   8   6       66.17       40.98      5.20 o 
   3   8   6      318.82      287.59      8.77 o 
   4   8   6       92.83       96.21      6.00 o 
   5   8   6       16.20       22.22      5.04 o 
   6   8   6      208.78      213.43     10.54 o 
   7   8   6      241.44      200.53     13.08 o 
   8   8   6       17.63        2.83      6.49 o 
   9   8   6      269.34      292.12     13.51 o 
   1   9   6      454.56      431.59      9.15 o 
   2   9   6      135.97      120.19      6.73 o 
   3   9   6        4.96       -3.22      3.78 o 
   4   9   6        5.52        3.04      4.69 o 
   5   9   6        0.01       -5.37      5.42 o 
   6   9   6        0.03       -1.88      5.72 o 
   7   9   6        1.41        7.96      6.43 o 
   8   9   6      101.75       94.30      9.07 o 
   0  10   6       37.60       40.47      6.42 o 
   1  10   6      734.06      753.64     14.90 o 
   2  10   6      972.33      926.04     16.71 o 
   3  10   6        3.98       12.42      4.58 o 
   4  10   6      263.15      244.20     10.18 o 
   5  10   6        4.38        8.28      6.33 o 
   6  10   6       13.68        9.07      6.40 o 
   7  10   6       84.18       97.57      9.30 o 
   1  11   6       73.10       97.14      7.10 o 
   2  11   6        1.39        7.10      4.97 o 
   3  11   6       60.40       72.32      7.46 o 
   4  11   6       43.93       48.71      7.29 o 
   5  11   6       67.02       78.16      8.61 o 
   6  11   6       96.42       90.72      9.11 o 
   0  12   6        0.13       13.35      8.32 o 
   1  12   6       86.03       97.81      7.66 o 
   2  12   6        0.34       -5.60      5.60 o 
   3  12   6       28.51       44.30      7.39 o 
   4  12   6        7.51        1.92      7.51 o 
   1   1   7     1155.98     1209.37     23.07 o 
   2   1   7        3.82        9.42      1.98 o 
   3   1   7       24.42       17.74      2.40 o 
   4   1   7     3644.89     3931.36     44.03 o 
   5   1   7      947.12     1013.63     12.93 o 
   6   1   7        0.05       -1.18      2.63 o 
   7   1   7      183.68      171.91      6.45 o 
   8   1   7      459.57      439.11     11.36 o 
   9   1   7        3.09        2.03      4.76 o 
  10   1   7       40.55       48.03      6.91 o 
  11   1   7       51.54       58.34      8.48 o 
  12   1   7        2.18       -1.72      9.72 o 
   0   2   7       21.67       29.50      2.90 o 
   1   2   7     3234.07     3202.44     33.37 o 
   2   2   7     2032.55     2211.25     24.40 o 
   3   2   7     1859.72     1822.33     18.73 o 
   4   2   7      195.10      197.71      4.56 o 
   5   2   7      184.96      223.34      4.79 o 
   6   2   7       54.17       52.35      3.56 o 
   7   2   7        0.35        2.51      3.29 o 
   8   2   7      162.36      143.73      7.21 o 
   9   2   7      241.74      249.32     10.79 o 
  10   2   7        0.37        0.00      5.90 o 
  11   2   7      210.42      255.18     13.94 o 
  12   2   7        0.01       -7.32      8.43 o 
   1   3   7      326.76      316.03      5.69 o 
   2   3   7      196.70      170.03      4.62 o 
   3   3   7     1459.78     1529.41     17.35 o 
   4   3   7      898.39      971.97     12.46 o 
   5   3   7     1422.35     1371.65     19.41 o 
   6   3   7      134.03      123.36      4.70 o 
   7   3   7        0.76        4.69      3.92 o 
   8   3   7        0.33        0.46      4.51 o 
   9   3   7      241.75      225.92     10.40 o 
  10   3   7        5.76       11.53     12.05 o 
  11   3   7        0.34        5.18      7.85 o 
   0   4   7      214.16      243.11      7.29 o 
   1   4   7      410.77      499.19      7.47 o 
   2   4   7      176.53      201.69      4.95 o 
   3   4   7      175.09      155.06      5.49 o 
   4   4   7      373.16      362.63      7.48 o 
   5   4   7       72.79       87.84      4.35 o 
   6   4   7       79.04       74.69      4.93 o 
   7   4   7      564.53      543.01     12.01 o 
   8   4   7       22.74       20.50      5.43 o 
   9   4   7      254.40      271.55     14.99 o 
  10   4   7        0.21       -3.29      7.67 o 
  11   4   7       13.91       19.11      9.36 o 
   1   5   7     1703.92     1801.35     20.69 o 
   2   5   7      437.07      433.81      7.92 o 
   3   5   7      381.51      367.16      8.31 o 
   4   5   7      730.92      745.72     12.06 o 
   5   5   7       71.39       67.50      4.85 o 
   6   5   7       50.47       39.57      4.61 o 
   7   5   7       48.68       31.14      6.15 o 
   8   5   7      615.12      572.15     19.56 o 
   9   5   7       94.31       84.71      8.92 o 
  10   5   7       45.10       49.47     10.14 o 
  11   5   7      241.21      244.09     16.66 o 
   0   6   7     1290.97     1304.29     21.34 o 
   1   6   7        3.08        5.40      4.18 o 
   2   6   7        0.05       -1.89      2.65 o 
   3   6   7      383.56      371.35      8.94 o 
   4   6   7      338.30      306.16      8.29 o 
   5   6   7      109.67      132.10      6.86 o 
   6   6   7       61.65       66.44      6.62 o 
   7   6   7      491.85      469.07     14.34 o 
   8   6   7        0.00        7.18      7.55 o 
   9   6   7        7.27        5.38      7.54 o 
  10   6   7        0.34        0.70     11.99 o 
   1   7   7       84.23       66.44      3.53 o 
   2   7   7       52.56       53.09      3.88 o 
   3   7   7       38.02       49.02      4.55 o 
   4   7   7      142.68      159.55      6.65 o 
   5   7   7       78.48       81.72      6.54 o 
   6   7   7      227.79      200.61      9.69 o 
   7   7   7       24.57       34.96      6.57 o 
   8   7   7       43.92       34.41      6.85 o 
   9   7   7      299.86      331.19     15.74 o 
  10   7   7       12.36       -4.43     14.77 o 
   0   8   7       53.49       52.92      5.19 o 
   1   8   7     1313.02     1251.52     16.79 o 
   2   8   7      218.92      228.85      7.64 o 
   3   8   7      560.01      537.03     13.83 o 
   4   8   7      701.70      691.83     14.27 o 
   5   8   7       27.65       31.47      5.33 o 
   6   8   7       30.06       23.35      6.98 o 
   7   8   7       30.19       34.20      7.35 o 
   8   8   7       59.28       64.84      8.00 o 
   9   8   7       81.27       77.49      9.15 o 
   1   9   7      377.97      361.57      8.40 o 
   2   9   7       16.80       15.49      4.06 o 
   3   9   7        6.86       10.41      4.25 o 
   4   9   7      144.27      134.43      7.75 o 
   5   9   7        2.31        0.96      5.41 o 
   6   9   7       33.16       41.96      7.09 o 
   7   9   7      127.76      113.09      9.15 o 
   8   9   7        4.49        1.51      6.92 o 
   0  10   7        4.73        4.16      5.46 o 
   1  10   7        8.36        3.56      3.95 o 
   2  10   7       87.92       75.47      6.23 o 
   3  10   7        3.08        4.72      4.52 o 
   4  10   7        3.25       -1.82      5.13 o 
   5  10   7       77.81       62.65      7.75 o 
   6  10   7        5.18        5.77      7.42 o 
   7  10   7       27.65       21.39      7.17 o 
   1  11   7        3.61       11.49      5.16 o 
   2  11   7        7.48       10.72      5.07 o 
   3  11   7      132.42      145.71      9.30 o 
   4  11   7       23.71       12.92      6.69 o 
   5  11   7        0.06        0.04      6.60 o 
   6  11   7       25.84       41.67      7.74 o 
   0  12   7       82.96       99.59     11.49 o 
   1  12   7        5.04       14.73      6.20 o 
   2  12   7      133.72      151.14     10.33 o 
   3  12   7        1.08        7.65      6.39 o 
   4  12   7       27.55       18.89      8.15 o 
   0   0   8     2615.09     2734.93     60.90 o 
   1   0   8     3873.75     4034.11     61.66 o 
   2   0   8      142.32      146.74      5.69 o 
   3   0   8    10926.21    12156.94    158.83 o 
   4   0   8       32.67       93.42      5.36 o 
   5   0   8        3.66       -2.14      2.94 o 
   6   0   8      512.86      491.89     11.58 o 
   7   0   8      388.10      349.95     24.62 o 
   8   0   8      133.34       96.14     20.03 o 
   9   0   8      312.46      284.75     13.84 o 
  10   0   8      643.38      669.16     27.84 o 
  11   0   8      508.08      520.28     47.00 o 
  12   0   8       91.31       77.05     25.76 o 
   1   1   8      474.29      477.82      7.83 o 
   2   1   8       13.71        9.32      2.53 o 
   3   1   8     2104.56     2155.22     25.55 o 
   4   1   8        2.41        2.54      2.24 o 
   5   1   8      256.35      246.14      5.47 o 
   6   1   8        4.92        1.55      2.62 o 
   7   1   8       58.57       69.60      4.45 o 
   8   1   8       14.84       16.43      4.23 o 
   9   1   8      111.64       92.00      6.91 o 
  10   1   8       70.02       57.26      8.52 o 
  11   1   8       91.55      106.58      9.44 o 
  12   1   8        0.86       11.80     11.69 o 
   0   2   8     1483.61     1525.45     23.52 o 
   1   2   8     1653.92     1756.28     24.56 o 
   2   2   8      371.30      365.20      7.95 o 
   3   2   8      489.58      483.00      7.46 o 
   4   2   8       27.34       57.98      2.77 o 
   5   2   8      178.51      168.08      4.55 o 
   6   2   8      287.33      257.45      6.37 o 
   7   2   8      183.71      186.53      6.33 o 
   8   2   8       66.73       65.40      6.67 o 
   9   2   8      116.01      115.88      8.25 o 
  10   2   8      167.23      172.41     10.18 o 
  11   2   8        2.88       13.27      7.94 o 
  12   2   8       62.39       70.16     11.22 o 
   1   3   8      747.13      816.08     10.93 o 
   2   3   8       18.82       35.36      2.59 o 
   3   3   8     3945.22     4085.64     43.20 o 
   4   3   8        0.93        2.14      2.33 o 
   5   3   8      328.14      295.04      5.77 o 
   6   3   8       97.56       97.76      4.50 o 
   7   3   8      177.49      166.04      6.81 o 
   8   3   8       70.91       66.51      6.79 o 
   9   3   8        1.79       -5.05      6.22 o 
  10   3   8       40.46       49.65      9.79 o 
  11   3   8       52.08       42.47      9.27 o 
   0   4   8     1931.62     2055.25     31.75 o 
   1   4   8      998.82     1054.15     13.21 o 
   2   4   8        0.88        1.43      2.39 o 
   3   4   8       35.77       38.62      3.15 o 
   4   4   8        5.81        9.99      2.80 o 
   5   4   8      289.85      265.38      6.59 o 
   6   4   8      363.74      360.38      9.13 o 
   7   4   8       90.32       79.67      5.42 o 
   8   4   8        0.90        2.93      4.56 o 
   9   4   8        0.60       -0.84      5.89 o 
  10   4   8        2.99       -7.07      8.20 o 
  11   4   8      102.20      104.62     12.70 o 
   1   5   8        2.63        5.09      2.18 o 
   2   5   8      552.97      553.83      9.43 o 
   3   5   8       58.28       59.66      4.09 o 
   4   5   8       26.71       21.15      3.38 o 
   5   5   8       38.13       46.92      4.57 o 
   6   5   8       99.33       81.92      5.40 o 
   7   5   8        2.97        5.51      5.04 o 
   8   5   8       40.49       30.05      5.85 o 
   9   5   8       82.74       97.31      9.38 o 
  10   5   8        6.21       15.61      9.21 o 
  11   5   8        1.53       15.17     10.60 o 
   0   6   8     1114.27     1107.27     19.04 o 
   1   6   8     1435.48     1469.59     24.57 o 
   2   6   8       19.61       18.76      3.01 o 
   3   6   8      166.69      172.52      6.29 o 
   4   6   8       56.81       59.61      4.67 o 
   5   6   8       16.94       15.71      5.89 o 
   6   6   8      322.97      289.61     14.58 o 
   7   6   8       80.34       72.02      7.09 o 
   8   6   8        0.04        4.29      5.99 o 
   9   6   8       61.29       54.83      8.63 o 
  10   6   8        6.37       10.24      9.13 o 
   1   7   8      599.28      596.19      9.82 o 
   2   7   8      776.19      764.57     13.08 o 
   3   7   8        4.24        3.12      3.70 o 
   4   7   8      104.74      116.94      6.03 o 
   5   7   8        8.40       13.92      4.50 o 
   6   7   8       56.48       46.67      6.66 o 
   7   7   8        6.80        4.13      5.71 o 
   8   7   8        0.49        3.03      8.02 o 
   9   7   8       11.85       17.75      8.14 o 
  10   7   8        1.68        2.71     10.03 o 
   0   8   8      526.55      532.85     13.10 o 
   1   8   8       20.00       27.93      3.47 o 
   2   8   8      100.66       84.23      5.36 o 
   3   8   8       31.45       32.43      4.20 o 
   4   8   8       37.62       54.54      6.98 o 
   5   8   8       45.92       45.13      5.80 o 
   6   8   8       18.92       12.95      5.78 o 
   7   8   8       12.93       26.18      7.12 o 
   8   8   8        4.75        2.54      6.47 o 
   9   8   8       54.53       88.13      9.46 o 
   1   9   8        9.01        7.77      3.60 o 
   2   9   8       37.89       43.32      4.81 o 
   3   9   8        1.35        5.46      4.09 o 
   4   9   8        0.01        2.21      4.88 o 
   5   9   8       24.82       23.00      5.95 o 
   6   9   8       38.55       50.63     10.74 o 
   7   9   8       34.62       53.93      7.56 o 
   8   9   8       23.92       23.24      7.10 o 
   0  10   8      178.68      189.32     11.48 o 
   1  10   8      432.67      415.22     11.59 o 
   2  10   8       29.77       30.15      5.26 o 
   3  10   8      581.60      547.95     13.62 o 
   4  10   8        6.98       15.93      5.49 o 
   5  10   8       68.05       90.22      8.45 o 
   6  10   8       12.62       17.07      6.71 o 
   7  10   8      111.37      131.46     10.06 o 
   1  11   8        0.05        4.01      4.81 o 
   2  11   8       50.27       61.13      6.41 o 
   3  11   8      356.12      398.45     14.36 o 
   4  11   8       44.24       41.61      7.22 o 
   5  11   8       51.92       55.77      7.95 o 
   6  11   8        0.10       -4.64      7.04 o 
   0  12   8       28.39       32.74      9.11 o 
   1  12   8        4.90       22.11      6.20 o 
   2  12   8       95.03      115.36      9.67 o 
   3  12   8        5.08       13.24      6.87 o 
   4  12   8        0.65        6.05      7.92 o 
   1   1   9       22.53       25.27      2.58 o 
   2   1   9      598.58      643.66     10.77 o 
   3   1   9     5794.41     6200.34    100.27 o 
   4   1   9     3237.61     3508.17     35.48 o 
   5   1   9       44.39       42.52      3.00 o 
   6   1   9      162.94      152.47      9.83 o 
   7   1   9        1.35        1.94      3.32 o 
   8   1   9      353.33      355.04      9.68 o 
   9   1   9       24.27       32.61      6.56 o 
  10   1   9      270.04      292.42     12.51 o 
  11   1   9      215.30      205.39     13.10 o 
  12   1   9      134.54      161.66     17.38 o 
   0   2   9       10.06        5.00      2.87 o 
   1   2   9     1970.44     2194.07     25.98 o 
   2   2   9        8.58       12.88      2.72 o 
   3   2   9      122.67      134.09      4.94 o 
   4   2   9     2117.52     2190.02     26.87 o 
   5   2   9      791.95      789.92     16.57 o 
   6   2   9        5.29        3.73      3.13 o 
   7   2   9      426.04      410.11      9.08 o 
   8   2   9       12.69       16.92      4.97 o 
   9   2   9        1.29       -5.06      5.66 o 
  10   2   9      113.93      132.84      9.44 o 
  11   2   9       17.20       21.92      8.14 o 
   1   3   9     2068.36     2265.43     25.21 o 
   2   3   9      988.99      948.53     12.30 o 
   3   3   9     3032.79     3144.13     32.51 o 
   4   3   9      230.43      282.58      6.36 o 
   5   3   9      109.58      133.28      4.19 o 
   6   3   9      555.97      540.25     15.49 o 
   7   3   9       19.53       21.50      4.43 o 
   8   3   9       47.38       54.61      6.74 o 
   9   3   9       16.29       18.91      5.99 o 
  10   3   9      243.60      231.50     14.44 o 
  11   3   9       56.12       71.39      9.61 o 
   0   4   9      992.27     1064.95     19.06 o 
   1   4   9       78.49      122.01      3.86 o 
   2   4   9      547.51      590.11      9.60 o 
   3   4   9      632.10      628.97     10.49 o 
   4   4   9      530.74      509.52      8.47 o 
   5   4   9      131.87      137.10      5.10 o 
   6   4   9      190.57      184.80      7.36 o 
   7   4   9       17.22        9.37      4.44 o 
   8   4   9      104.05      101.30      6.99 o 
   9   4   9       20.30       15.83      6.63 o 
  10   4   9       38.05       38.57      9.29 o 
  11   4   9        4.23       -9.94     16.72 o 
   1   5   9        0.01        0.91      2.26 o 
   2   5   9      853.18      820.51     12.35 o 
   3   5   9      696.59      757.81     13.15 o 
   4   5   9       68.61       66.41      4.27 o 
   5   5   9     1353.12     1414.89     24.64 o 
   6   5   9     2902.19     2858.26     36.88 o 
   7   5   9       73.50       77.59      6.94 o 
   8   5   9        0.01       -4.85      4.85 o 
   9   5   9       13.55       16.23      7.16 o 
  10   5   9       16.47       24.91      9.49 o 
  11   5   9      120.68      115.81     17.11 o 
   0   6   9      385.89      345.09      9.39 o 
   1   6   9       42.04       40.28      3.23 o 
   2   6   9     1038.70      962.71     13.94 o 
   3   6   9      389.57      354.45      8.94 o 
   4   6   9       78.01       68.99      4.96 o 
   5   6   9      116.83      112.66      6.57 o 
   6   6   9      159.14      178.32     10.84 o 
   7   6   9       37.70       34.37      6.18 o 
   8   6   9        6.77        4.66      5.80 o 
   9   6   9        4.32        3.82      7.08 o 
  10   6   9        8.82       10.31      9.53 o 
   1   7   9      133.67      131.59      4.62 o 
   2   7   9        7.95       16.16      3.60 o 
   3   7   9      528.75      527.55     11.98 o 
   4   7   9      185.85      140.26      7.91 o 
   5   7   9       47.99       50.89      8.39 o 
   6   7   9      309.95      299.27     11.76 o 
   7   7   9        7.33       -2.84      5.49 o 
   8   7   9       56.31       59.35      7.67 o 
   9   7   9       14.77       10.58      7.99 o 
  10   7   9      132.78      130.24     13.81 o 
   0   8   9     1072.19      982.20     19.13 o 
   1   8   9      422.21      434.07      9.34 o 
   2   8   9        0.21       -0.34      3.15 o 
   3   8   9       98.25       95.96      5.89 o 
   4   8   9      284.10      234.55      9.40 o 
   5   8   9      540.68      480.88     13.46 o 
   6   8   9        0.33       -0.76      5.73 o 
   7   8   9       66.58       70.17      8.47 o 
   8   8   9       73.84       67.21      8.20 o 
   9   8   9       27.44       26.38      7.59 o 
   1   9   9       46.73       54.47      4.84 o 
   2   9   9        0.11        0.74      3.65 o 
   3   9   9      751.30      696.63     15.87 o 
   4   9   9      965.05      927.76     19.73 o 
   5   9   9        7.86       10.08      7.47 o 
   6   9   9       48.01       58.35      8.13 o 
   7   9   9       22.21       32.42      7.34 o 
   8   9   9        2.51        3.12      7.09 o 
   0  10   9       10.92        9.14      6.00 o 
   1  10   9       70.59       70.48      7.01 o 
   2  10   9        1.59        7.33      4.73 o 
   3  10   9        8.91        4.60      4.71 o 
   4  10   9       56.22       74.53      7.06 o 
   5  10   9       21.10       33.54      6.99 o 
   6  10   9      110.85       92.49      8.83 o 
   7  10   9        0.31       -6.64      6.64 o 
   1  11   9        1.52       -2.19      4.84 o 
   2  11   9        7.15       19.44      5.34 o 
   3  11   9       71.79       53.15      7.26 o 
   4  11   9      263.54      244.52     13.21 o 
   5  11   9        4.28       26.18      7.48 o 
   6  11   9        5.93        8.46      7.48 o 
   0  12   9        1.88       23.83      8.65 o 
   1  12   9       53.59       46.96      6.80 o 
   2  12   9       68.04       77.08      8.64 o 
   3  12   9        1.54        1.21      7.19 o 
   4  12   9       18.90       19.89      8.48 o 
   0   0  10     8985.01     9094.63    188.64 o 
   1   0  10      509.50      467.28     15.16 o 
   2   0  10     5950.99     6778.34    101.67 o 
   3   0  10      403.98      283.33     71.12 o 
   4   0  10     1704.55     1756.57     27.99 o 
   5   0  10     1380.70     1386.14     23.63 o 
   6   0  10       25.94       17.39      4.39 o 
   7   0  10        0.93        9.22      5.34 o 
   8   0  10       34.81       58.14      6.40 o 
   9   0  10        0.86        2.29      6.89 o 
  10   0  10      249.27      252.05     21.02 o 
  11   0  10      382.19      365.69     25.66 o 
   1   1  10        3.40        3.28      2.31 o 
   2   1  10     2954.05     3160.37     38.40 o 
   3   1  10      433.78      432.55     10.55 o 
   4   1  10        0.09       -0.86      2.48 o 
   5   1  10        0.04       -2.47      2.47 o 
   6   1  10       92.80      105.62      4.63 o 
   7   1  10        6.59        3.24      3.39 o 
   8   1  10        3.85        4.68      4.10 o 
   9   1  10       22.97       15.04      5.90 o 
  10   1  10       35.66       45.27      7.48 o 
  11   1  10       20.61       34.29     10.07 o 
   0   2  10     2022.52     2168.39     32.63 o 
   1   2  10      139.50      147.45      4.65 o 
   2   2  10       11.76        6.76      2.62 o 
   3   2  10      285.99      260.95      6.43 o 
   4   2  10        5.00       -0.17      2.35 o 
   5   2  10      141.74      154.19      5.35 o 
   6   2  10     2815.47     2664.06     47.08 o 
   7   2  10       74.84       83.35      4.62 o 
   8   2  10       58.08       53.33      6.14 o 
   9   2  10        0.18       -6.23      6.23 o 
  10   2  10      192.15      185.62     10.49 o 
  11   2  10      172.40      177.00     12.28 o 
   1   3  10      705.77      736.24     11.47 o 
   2   3  10     3097.22     3303.93     35.77 o 
   3   3  10     1135.17     1147.41     15.62 o 
   4   3  10      428.98      469.81      7.52 o 
   5   3  10       11.92        9.72      2.67 o 
   6   3  10      794.79      745.33     12.82 o 
   7   3  10      145.89      126.39      6.26 o 
   8   3  10      203.61      214.94      9.66 o 
   9   3  10       63.82       52.06      6.79 o 
  10   3  10      182.06      190.38     13.34 o 
  11   3  10      242.59      287.82     19.87 o 
   0   4  10     4959.73     5473.61     76.25 o 
   1   4  10       83.69       94.76      4.03 o 
   2   4  10     1211.30     1198.14     16.37 o 
   3   4  10     1117.01     1083.49     20.57 o 
   4   4  10        0.04       -0.09      2.64 o 
   5   4  10     1675.47     1589.19     22.85 o 
   6   4  10     3228.39     3155.51     42.88 o 
   7   4  10        0.04       -1.93      4.17 o 
   8   4  10        2.49       11.36      5.34 o 
   9   4  10      245.11      251.07     12.53 o 
  10   4  10        2.52        3.97      8.12 o 
  11   4  10        0.09        7.90      9.69 o 
   1   5  10        0.91        0.20      2.37 o 
   2   5  10      241.36      256.89      7.68 o 
   3   5  10        0.00       -1.81      3.19 o 
   4   5  10        8.94        5.94      3.34 o 
   5   5  10       88.51       69.58      5.26 o 
   6   5  10      136.69      137.71      6.56 o 
   7   5  10        4.55       12.60      4.68 o 
   8   5  10       28.56       27.13      5.91 o 
   9   5  10        2.16        7.52      6.90 o 
  10   5  10       25.34       35.29      9.67 o 
   0   6  10     1133.39     1148.86     22.56 o 
   1   6  10        0.04       -1.59      2.66 o 
   2   6  10       99.18       87.03      5.07 o 
   3   6  10      430.83      384.29      9.48 o 
   4   6  10      397.32      361.60      9.40 o 
   5   6  10     1641.78     1482.11     28.12 o 
   6   6  10     2062.89     2029.61     34.62 o 
   7   6  10        5.68       14.16      5.62 o 
   8   6  10       43.72       29.77      6.72 o 
   9   6  10      193.73      195.70     12.38 o 
  10   6  10       68.24       98.95     14.83 o 
   1   7  10      597.34      581.51     10.60 o 
   2   7  10       79.86       84.45      5.72 o 
   3   7  10     1018.81      967.46     16.91 o 
   4   7  10        7.35        4.26      3.96 o 
   5   7  10      416.63      418.86     12.12 o 
   6   7  10        0.09       -1.16      5.04 o 
   7   7  10       89.64       89.94      7.88 o 
   8   7  10       28.00       31.72      7.05 o 
   9   7  10        2.93       22.09      8.15 o 
   0   8  10     1086.76     1094.43     23.31 o 
   1   8  10        0.00        3.81      3.35 o 
   2   8  10        0.04        1.81      3.33 o 
   3   8  10       51.15       48.69      5.26 o 
   4   8  10       60.81       70.99      6.21 o 
   5   8  10       37.13       47.09      5.84 o 
   6   8  10      155.67      148.90      9.41 o 
   7   8  10      104.67      120.64      9.12 o 
   8   8  10        3.53        0.22      6.42 o 
   9   8  10       56.46       73.94     10.06 o 
   1   9  10        8.23        7.97      3.80 o 
   2   9  10       78.80       77.88      5.42 o 
   3   9  10       50.85       46.65      5.27 o 
   4   9  10        1.33       -2.24      4.99 o 
   5   9  10       54.69       49.19      7.04 o 
   6   9  10       60.59       63.08      7.74 o 
   7   9  10       45.23       55.06      7.81 o 
   8   9  10        0.50        1.58      8.89 o 
   0  10  10      614.71      596.26     19.92 o 
   1  10  10        6.68        9.25      4.80 o 
   2  10  10      521.09      531.18     15.57 o 
   3  10  10       68.14       80.36      6.42 o 
   4  10  10       24.75       33.75      5.89 o 
   5  10  10      172.69      188.99     12.99 o 
   6  10  10      135.02      144.23     10.27 o 
   7  10  10        0.90       -0.38      7.20 o 
   1  11  10        3.58        9.47      5.31 o 
   2  11  10       83.34       80.43      7.40 o 
   3  11  10       87.73      101.55      9.13 o 
   4  11  10        0.69       -0.35      6.40 o 
   5  11  10        0.25        1.60      6.83 o 
   0  12  10        0.52        6.90      8.64 o 
   1  12  10        0.27        5.41      7.19 o 
   2  12  10        3.36       17.63      6.87 o 
   3  12  10       22.18       51.36      8.63 o 
   1   1  11      400.81      443.04      8.70 o 
   2   1  11      153.62      150.53      5.27 o 
   3   1  11     1125.76     1109.30     15.38 o 
   4   1  11      650.32      661.13     36.05 o 
   5   1  11        1.71       -1.01      2.67 o 
   6   1  11       62.89       81.49      4.28 o 
   7   1  11      661.14      652.70     12.94 o 
   8   1  11      132.52      101.44      6.41 o 
   9   1  11        2.25        6.53      5.77 o 
  10   1  11       42.45       45.49      8.17 o 
  11   1  11      218.68      212.40     15.05 o 
   0   2  11     3449.76     3808.83     59.98 o 
   1   2  11      109.51       92.83      4.08 o 
   2   2  11     3903.10     4087.72     49.05 o 
   3   2  11       49.57       45.76      3.51 o 
   4   2  11      163.47      169.27      4.92 o 
   5   2  11      106.40      103.02      4.34 o 
   6   2  11      691.90      659.73     13.50 o 
   7   2  11        6.64       -1.63      3.76 o 
   8   2  11      112.01      124.88      9.97 o 
   9   2  11        0.13        1.08      6.47 o 
  10   2  11        2.12        3.45      6.65 o 
  11   2  11        5.87        6.22      9.01 o 
   1   3  11      273.33      322.13      9.13 o 
   2   3  11     2517.03     2468.87     28.15 o 
   3   3  11      318.28      296.39      6.88 o 
   4   3  11        1.70        1.27      2.58 o 
   5   3  11      323.39      307.61      6.82 o 
   6   3  11     1260.84     1226.08     37.80 o 
   7   3  11       73.53       79.13      5.41 o 
   8   3  11      129.53      136.79      8.33 o 
   9   3  11      138.20      141.81     10.10 o 
  10   3  11       45.40       51.89     11.49 o 
  11   3  11       44.36       64.12      9.54 o 
   0   4  11     3704.09     3889.82     64.37 o 
   1   4  11      469.88      477.11      8.27 o 
   2   4  11       11.15        1.78      2.68 o 
   3   4  11        8.40        7.19      3.05 o 
   4   4  11       48.80       61.47      3.70 o 
   5   4  11      104.64      108.80      5.68 o 
   6   4  11       12.42       14.23      4.69 o 
   7   4  11       44.54       22.18      4.81 o 
   8   4  11        3.69        4.68      5.32 o 
   9   4  11       32.51       36.92      7.78 o 
  10   4  11       12.00       24.37     10.24 o 
  11   4  11       10.57       20.39      9.96 o 
   1   5  11       55.82       39.63      3.34 o 
   2   5  11     1165.13     1145.14     19.58 o 
   3   5  11      653.33      606.03     11.76 o 
   4   5  11      163.84      179.07      6.27 o 
   5   5  11      981.23      958.03     21.23 o 
   6   5  11       95.49       97.87      5.87 o 
   7   5  11        0.18       -4.64      4.64 o 
   8   5  11      563.44      488.40     18.41 o 
   9   5  11       89.00       80.77      8.91 o 
  10   5  11      106.81      124.57     12.58 o 
   0   6  11       29.64       22.01      4.65 o 
   1   6  11       30.23       20.79      3.06 o 
   2   6  11       72.06       76.01      4.92 o 
   3   6  11      497.86      459.93     11.06 o 
   4   6  11      177.25      184.04      7.07 o 
   5   6  11      166.90      161.21      7.65 o 
   6   6  11      103.21      120.90      6.70 o 
   7   6  11       10.31        1.14      5.68 o 
   8   6  11       49.21       50.65      7.73 o 
   9   6  11       47.26       49.25     11.41 o 
  10   6  11       58.86       70.71     11.58 o 
   1   7  11        0.92       -2.55      3.30 o 
   2   7  11     1001.01      951.46     16.56 o 
   3   7  11      126.06      111.40      5.98 o 
   4   7  11       19.18       20.14      4.39 o 
   5   7  11      253.48      230.71      9.31 o 
   6   7  11      280.68      273.96     14.38 o 
   7   7  11        3.62       -2.54      5.62 o 
   8   7  11        5.74        8.87      7.64 o 
   9   7  11      224.18      214.40     13.57 o 
   0   8  11      482.76      473.81     16.16 o 
   1   8  11      307.81      278.21      7.70 o 
   2   8  11     1069.92     1060.89     21.40 o 
   3   8  11       44.80       44.72      4.95 o 
   4   8  11      108.12      122.24      7.38 o 
   5   8  11        6.51        9.52      4.91 o 
   6   8  11       50.29       57.09      7.30 o 
   7   8  11        5.80       10.77      6.20 o 
   8   8  11      234.35      259.61     12.60 o 
   9   8  11        0.79       -7.10      7.92 o 
   1   9  11       12.76       13.47      4.16 o 
   2   9  11      101.15      108.22      5.95 o 
   3   9  11       91.44      108.40      7.83 o 
   4   9  11       25.19       24.13      5.59 o 
   5   9  11       77.21       94.52      9.46 o 
   6   9  11       34.83       45.96      7.40 o 
   7   9  11      152.98      168.50     10.58 o 
   8   9  11      116.04      127.75     10.34 o 
   0  10  11       29.31       41.49      7.42 o 
   1  10  11        1.03        8.61      4.59 o 
   2  10  11        1.04       11.74      5.41 o 
   3  10  11        0.51       -4.90      4.90 o 
   4  10  11       13.03       20.15      5.73 o 
   5  10  11       32.06       37.00      7.35 o 
   6  10  11      138.93      145.35     10.35 o 
   7  10  11       56.68       74.70      9.03 o 
   1  11  11        0.14       -0.47      5.33 o 
   2  11  11       11.14       11.43      5.85 o 
   3  11  11       73.76       84.98      9.35 o 
   4  11  11       21.26       37.83      8.02 o 
   5  11  11        8.21        8.98      7.29 o 
   0  12  11      410.87      494.44     23.90 o 
   1  12  11        9.13       18.61      7.07 o 
   2  12  11      173.61      199.12     12.24 o 
   3  12  11      172.82      178.40     11.82 o 
   0   0  12      553.14      492.52     18.01 o 
   1   0  12     4569.30     4519.38    100.22 o 
   2   0  12     3442.49     3565.48     57.17 o 
   3   0  12     3534.19     3724.87     59.74 o 
   4   0  12       86.56      102.56      5.45 o 
   5   0  12       98.19       77.95      5.55 o 
   6   0  12      361.85      419.14     17.83 o 
   7   0  12      235.89      171.46     11.32 o 
   8   0  12     1186.38     1018.98     25.17 o 
   9   0  12      175.46      160.56     13.12 o 
  10   0  12      249.76      289.98     22.85 o 
  11   0  12       43.93       32.48     14.48 o 
   1   1  12       12.11       10.86      2.78 o 
   2   1  12      258.33      268.30      7.01 o 
   3   1  12      228.14      229.12      5.79 o 
   4   1  12       99.90      108.55      5.09 o 
   5   1  12       70.12       71.69      3.95 o 
   6   1  12      168.34      179.99      6.13 o 
   7   1  12        4.88        2.57      3.69 o 
   8   1  12        2.71        4.31      4.38 o 
   9   1  12      113.15      101.17      8.63 o 
  10   1  12      103.14      120.39      9.80 o 
  11   1  12        0.04        8.89      9.20 o 
   0   2  12       69.19       98.32      5.59 o 
   1   2  12        0.61        3.23      2.31 o 
   2   2  12      254.34      247.15      6.96 o 
   3   2  12      272.29      329.37      7.60 o 
   4   2  12        8.05        5.14      2.73 o 
   5   2  12      848.01      815.69     19.13 o 
   6   2  12      416.29      441.21     10.10 o 
   7   2  12      537.88      482.43     11.87 o 
   8   2  12      566.48      475.58     15.24 o 
   9   2  12       27.87       31.04      7.19 o 
  10   2  12       43.00       35.85      8.67 o 
  11   2  12       79.73      101.13     12.00 o 
   1   3  12       15.45       18.22      2.99 o 
   2   3  12      662.63      646.99     10.55 o 
   3   3  12       79.70       89.35      4.32 o 
   4   3  12      208.44      181.24      5.34 o 
   5   3  12      204.89      195.11      6.04 o 
   6   3  12      127.04      114.21      8.66 o 
   7   3  12       99.39       98.28      5.90 o 
   8   3  12        0.26       -2.17      5.26 o 
   9   3  12        0.75        3.33      5.63 o 
  10   3  12        0.07        8.07      7.94 o 
  11   3  12       83.74       71.10     14.90 o 
   0   4  12      308.83      340.34     10.65 o 
   1   4  12     1303.45     1280.24     18.11 o 
   2   4  12      571.85      535.91     10.17 o 
   3   4  12      472.56      449.66      9.15 o 
   4   4  12        5.11        7.08      3.19 o 
   5   4  12      266.76      259.02      8.11 o 
   6   4  12       93.24       98.83      8.22 o 
   7   4  12        0.34        2.33      4.52 o 
   8   4  12      237.74      216.66     10.14 o 
   9   4  12      111.02       97.83      9.24 o 
  10   4  12      136.06      187.01     16.34 o 
  11   4  12       30.63       35.90     11.40 o 
   1   5  12      422.01      412.46      8.94 o 
   2   5  12      171.04      151.42      5.41 o 
   3   5  12       14.82       14.50      3.73 o 
   4   5  12        0.38        1.71      3.56 o 
   5   5  12       29.40       29.70      4.63 o 
   6   5  12       53.40       69.93      5.46 o 
   7   5  12        1.57        2.55      4.95 o 
   8   5  12       12.24       13.06      5.79 o 
   9   5  12       95.50      107.79      9.91 o 
  10   5  12        6.51       19.94      9.67 o 
   0   6  12      758.60      761.36     16.93 o 
   1   6  12      369.61      366.79     13.20 o 
   2   6  12      342.10      381.95      9.56 o 
   3   6  12        0.36       -1.12      3.70 o 
   4   6  12      195.34      184.01      7.25 o 
   5   6  12      374.17      421.35     15.74 o 
   6   6  12       58.71       64.41      5.74 o 
   7   6  12        0.14        4.10      5.58 o 
   8   6  12      118.66       93.93      8.42 o 
   9   6  12      129.06      115.77     10.67 o 
  10   6  12      165.93      171.80     14.77 o 
   1   7  12      274.77      258.01      7.73 o 
   2   7  12      936.64      872.06     15.86 o 
   3   7  12        3.45        0.69      3.64 o 
   4   7  12        0.94        3.19      4.13 o 
   5   7  12       15.81        9.37      4.89 o 
   6   7  12        0.66       -2.18      5.52 o 
   7   7  12        0.02        0.59      5.98 o 
   8   7  12       25.72       20.44      6.90 o 
   9   7  12      100.86      114.29     11.43 o 
   0   8  12        7.17       -0.82      5.39 o 
   1   8  12       90.67       87.41      5.05 o 
   2   8  12       85.32       92.06      8.95 o 
   3   8  12        2.22        4.79      4.13 o 
   4   8  12        6.59       12.37      5.77 o 
   5   8  12      173.39      189.09     10.51 o 
   6   8  12       86.60       85.87      8.02 o 
   7   8  12        0.65        0.22      6.21 o 
   8   8  12      269.20      287.46     13.29 o 
   1   9  12       60.69       61.21      5.43 o 
   2   9  12       89.34       87.76      5.83 o 
   3   9  12       60.29       76.97      5.95 o 
   4   9  12       81.59       69.27      6.70 o 
   5   9  12        1.69        7.20      6.04 o 
   6   9  12       91.92       99.83      8.71 o 
   7   9  12       17.08       18.23      7.03 o 
   0  10  12        5.24       -1.98      6.51 o 
   1  10  12      359.29      352.33     12.73 o 
   2  10  12      371.71      389.08     13.50 o 
   3  10  12       92.39       84.63      8.35 o 
   4  10  12        8.93        8.42      5.61 o 
   5  10  12       23.65       19.83      7.19 o 
   6  10  12       11.15       19.59      7.11 o 
   1  11  12       33.77       51.88      6.67 o 
   2  11  12       17.49       24.77      8.76 o 
   3  11  12        0.62        6.15      6.57 o 
   4  11  12        1.73       18.39     11.33 o 
   5  11  12       69.98       65.52      9.19 o 
   0  12  12       49.53       74.49     13.53 o 
   1  12  12        2.67       17.88      7.29 o 
   2  12  12        5.43        2.80      7.36 o 
   1   1  13      494.23      486.76     11.58 o 
   2   1  13        2.61       -1.27      2.78 o 
   3   1  13     1304.47     1334.15     18.25 o 
   4   1  13      181.72      192.53      8.71 o 
   5   1  13       51.21       60.95      3.94 o 
   6   1  13      636.12      614.60     11.41 o 
   7   1  13        9.32       23.83      4.24 o 
   8   1  13      176.86      164.50      7.58 o 
   9   1  13        0.80        4.74      6.83 o 
  10   1  13        9.71       10.17      7.19 o 
  11   1  13      115.24      127.53     12.87 o 
   0   2  13      606.88      733.32     16.31 o 
   1   2  13        2.29        0.34      2.32 o 
   2   2  13     1391.33     1476.47     20.17 o 
   3   2  13     1592.56     1631.64     22.04 o 
   4   2  13      320.58      293.01      8.27 o 
   5   2  13      155.76      152.11      5.64 o 
   6   2  13        0.47       -3.33      3.33 o 
   7   2  13        0.09        2.84      3.90 o 
   8   2  13       18.79       15.66      5.41 o 
   9   2  13      134.90      132.94     10.99 o 
  10   2  13        2.56        9.85      7.93 o 
  11   2  13       59.76       53.70     10.73 o 
   1   3  13      208.23      226.92      6.75 o 
   2   3  13       19.16       19.28      2.95 o 
   3   3  13      971.43      971.27     14.67 o 
   4   3  13     1124.31     1109.74     25.03 o 
   5   3  13       25.18       25.39      3.78 o 
   6   3  13       53.32       33.29      5.05 o 
   7   3  13       30.28       37.57      4.79 o 
   8   3  13      129.87      144.71      8.61 o 
   9   3  13       68.21       60.54      7.45 o 
  10   3  13      133.01      164.29     15.51 o 
  11   3  13      104.86      138.07     16.76 o 
   0   4  13     1096.70     1225.08     24.83 o 
   1   4  13      983.30      951.09     24.18 o 
   2   4  13       86.38       93.02      4.60 o 
   3   4  13       57.22       56.76      4.10 o 
   4   4  13       47.22       43.36      4.05 o 
   5   4  13        4.93        5.98      3.97 o 
   6   4  13       11.79        9.93      4.13 o 
   7   4  13       95.92       85.93      9.84 o 
   8   4  13       10.80       17.28      6.13 o 
   9   4  13       12.02       13.25      7.08 o 
  10   4  13       12.44       30.92      9.85 o 
   1   5  13      138.72      147.63      5.72 o 
   2   5  13      242.13      249.28      6.82 o 
   3   5  13     1107.07     1046.81     17.19 o 
   4   5  13      996.92     1018.32     16.13 o 
   5   5  13      199.57      214.82      8.21 o 
   6   5  13      254.16      262.08      8.90 o 
   7   5  13      273.22      269.83     10.31 o 
   8   5  13       86.15       64.32      7.04 o 
   9   5  13       56.73       58.53      8.68 o 
  10   5  13       31.82       38.93     10.56 o 
   0   6  13      865.59      852.20     18.28 o 
   1   6  13       20.33       22.54      3.83 o 
   2   6  13        3.97        7.31      3.89 o 
   3   6  13      175.58      166.10      6.87 o 
   4   6  13       44.56       42.22      4.79 o 
   5   6  13      247.05      253.59      9.55 o 
   6   6  13        0.43        2.18      4.51 o 
   7   6  13        0.51        2.60      5.68 o 
   8   6  13       77.60       99.11      8.83 o 
   9   6  13        0.11       -8.03      8.03 o 
  10   6  13       56.00       54.35     11.91 o 
   1   7  13      410.37      383.26      9.87 o 
   2   7  13       38.05       35.15      4.51 o 
   3   7  13      138.79      119.06      6.22 o 
   4   7  13      251.33      246.92      9.45 o 
   5   7  13       38.58       35.13      5.59 o 
   6   7  13       47.76       54.76      6.99 o 
   7   7  13       28.87       22.90      6.84 o 
   8   7  13       13.75       36.14      7.33 o 
   9   7  13       87.75       94.63     11.22 o 
   0   8  13      381.59      412.23     15.65 o 
   1   8  13      526.26      541.47     12.43 o 
   2   8  13       25.89       20.97      4.21 o 
   3   8  13      360.32      341.36     10.18 o 
   4   8  13      161.75      155.93      8.38 o 
   5   8  13       64.72       70.46      6.90 o 
   6   8  13        5.03       13.02      6.70 o 
   7   8  13       43.86       39.73      7.33 o 
   8   8  13       65.26       80.90      9.02 o 
   1   9  13      313.43      276.61     10.00 o 
   2   9  13        0.37        7.91      4.22 o 
   3   9  13      159.94      144.35      7.49 o 
   4   9  13       31.63       27.80      5.76 o 
   5   9  13      371.48      371.95     12.83 o 
   6   9  13       39.44       39.08      7.61 o 
   7   9  13       15.24       21.01      7.30 o 
   0  10  13       12.06        8.52      6.26 o 
   1  10  13        5.74       11.13      5.17 o 
   2  10  13        5.10        2.71      5.19 o 
   3  10  13        8.32       10.64      6.28 o 
   4  10  13       11.55        9.37      6.05 o 
   5  10  13       25.55       24.85      7.97 o 
   6  10  13        2.57        1.13      8.04 o 
   1  11  13      145.68      177.70     10.11 o 
   2  11  13        1.18        3.85      6.32 o 
   3  11  13       66.01       52.88      8.17 o 
   4  11  13       64.07       53.41      8.61 o 
   0  12  13       28.08       54.24     11.53 o 
   1  12  13        1.70        6.82      7.45 o 
   0   0  14      250.82      201.04     12.66 o 
   1   0  14     1708.36     1743.79     37.76 o 
   2   0  14       28.45       31.71      5.76 o 
   3   0  14      308.01      281.57      9.48 o 
   4   0  14     1438.30     1108.48    173.19 o 
   5   0  14      561.87      538.42     17.40 o 
   6   0  14      360.51      361.66     10.92 o 
   7   0  14       24.14       34.80      7.86 o 
   8   0  14       77.14       78.14      8.12 o 
   9   0  14      269.84      258.12     15.98 o 
  10   0  14        0.09        8.11     11.75 o 
  11   0  14        3.58        3.02     13.09 o 
   1   1  14        1.34        5.33      3.09 o 
   2   1  14      198.67      206.39      7.08 o 
   3   1  14      265.99      288.52      7.97 o 
   4   1  14      177.28      172.42      6.40 o 
   5   1  14       27.52       25.68      3.68 o 
   6   1  14        2.94        3.05      3.53 o 
   7   1  14        2.20       -1.69      3.53 o 
   8   1  14      235.35      207.23     11.84 o 
   9   1  14      111.97      109.51     10.37 o 
  10   1  14        0.07        1.70      7.01 o 
  11   1  14       38.12       40.51     10.78 o 
   0   2  14     1862.35     2019.08     35.81 o 
   1   2  14       88.01       99.33      4.45 o 
   2   2  14        0.45        0.83      2.79 o 
   3   2  14       16.50       25.03      3.58 o 
   4   2  14        0.11        5.01      3.32 o 
   5   2  14      259.36      259.44      7.23 o 
   6   2  14      349.55      329.22      8.46 o 
   7   2  14      160.52      186.68      7.96 o 
   8   2  14        0.03        0.77      5.03 o 
   9   2  14       80.62       71.57     12.28 o 
  10   2  14      158.34      174.73     13.06 o 
  11   2  14        0.11       16.14     11.12 o 
   1   3  14       12.50       12.63      3.55 o 
   2   3  14      233.18      221.75      6.38 o 
   3   3  14      183.05      183.81      7.38 o 
   4   3  14       95.75       89.95      5.19 o 
   5   3  14     1336.16     1260.65     19.14 o 
   6   3  14        0.56        4.86      4.50 o 
   7   3  14      123.15      112.44      6.86 o 
   8   3  14        3.20       10.63      5.46 o 
   9   3  14        5.02       13.51      6.25 o 
  10   3  14        1.54       11.91     10.11 o 
   0   4  14       51.60       57.55      5.63 o 
   1   4  14       62.06       57.04      4.17 o 
   2   4  14      298.54      328.89      8.17 o 
   3   4  14      259.23      238.70      6.99 o 
   4   4  14      194.08      184.85      6.44 o 
   5   4  14     1146.72     1086.08     18.29 o 
   6   4  14       25.41       21.79      4.51 o 
   7   4  14        2.39        8.38      4.27 o 
   8   4  14       27.11       28.57      6.43 o 
   9   4  14        0.09        8.75      7.33 o 
  10   4  14      133.99      151.08     15.86 o 
   1   5  14      256.54      217.42      6.83 o 
   2   5  14        3.17       -0.21      3.17 o 
   3   5  14        0.10       -1.40      3.73 o 
   4   5  14      140.94      148.69      6.31 o 
   5   5  14       41.14       35.69      4.67 o 
   6   5  14       25.64       35.53      5.04 o 
   7   5  14       18.07       10.58      5.05 o 
   8   5  14       15.37       20.41      7.01 o 
   9   5  14       68.27       86.86      9.57 o 
  10   5  14        6.78       23.79     10.32 o 
   0   6  14       12.91       14.65      5.50 o 
   1   6  14      166.37      179.25      8.09 o 
   2   6  14        6.40       11.54      3.93 o 
   3   6  14        2.08        4.32      3.92 o 
   4   6  14       62.46       59.35      5.33 o 
   5   6  14     1143.13     1097.89     21.02 o 
   6   6  14        8.75       14.62      4.68 o 
   7   6  14        0.22       -6.08      6.08 o 
   8   6  14        7.75        7.35      7.27 o 
   9   6  14       55.90       76.60      9.82 o 
   1   7  14      321.45      261.87      9.01 o 
   2   7  14       25.68       29.89      4.44 o 
   3   7  14      202.83      206.82      7.91 o 
   4   7  14       45.20       57.97      6.20 o 
   5   7  14      170.70      169.94      8.57 o 
   6   7  14        8.56       11.46      6.05 o 
   7   7  14       29.81       27.53      6.91 o 
   8   7  14       49.00       60.58      8.23 o 
   9   7  14       58.19       68.14     11.50 o 
   0   8  14      114.06      110.88      9.15 o 
   1   8  14       81.83       70.14      5.85 o 
   2   8  14       61.51       48.98      6.84 o 
   3   8  14      123.05      120.71     11.21 o 
   4   8  14       16.25       21.84      5.79 o 
   5   8  14       15.89       20.04      5.82 o 
   6   8  14       65.67       63.54      8.64 o 
   7   8  14        1.31        7.60      6.67 o 
   8   8  14        2.86       11.12      7.42 o 
   1   9  14       52.11       54.58      5.73 o 
   2   9  14       19.14       26.35      5.82 o 
   3   9  14       81.70       74.76      6.47 o 
   4   9  14      220.49      240.75     11.13 o 
   5   9  14       12.47       47.69     24.54 o 
   6   9  14       10.46       24.00      7.34 o 
   7   9  14       21.80       21.16      7.80 o 
   0  10  14      127.13      120.56     10.41 o 
   1  10  14      428.23      397.35     13.68 o 
   2  10  14       13.85       18.59      5.63 o 
   3  10  14        0.10        5.56      6.21 o 
   4  10  14       70.49       64.19      7.57 o 
   5  10  14      192.74      218.67     13.97 o 
   6  10  14       74.98       87.38      9.34 o 
   1  11  14        0.45       16.74      6.14 o 
   2  11  14      125.96      162.13     10.82 o 
   3  11  14       10.75       12.99      7.23 o 
   4  11  14        0.34        9.11      7.66 o 
   1   1  15      117.68      124.40      5.53 o 
   2   1  15     1645.82     1619.97     42.37 o 
   3   1  15       23.46       32.98      4.15 o 
   4   1  15      612.11      645.88     13.51 o 
   5   1  15      979.46      958.52     20.20 o 
   6   1  15      269.10      272.55      7.68 o 
   7   1  15       22.72       13.46      4.57 o 
   8   1  15       96.05      111.51      7.49 o 
   9   1  15        1.82       12.36      7.61 o 
  10   1  15        0.03       -7.89      7.89 o 
  11   1  15        2.23        1.66      9.99 o 
   0   2  15      852.67      846.18     18.73 o 
   1   2  15        1.41        3.56      3.30 o 
   2   2  15     1362.26     1291.25     28.71 o 
   3   2  15      126.53      175.81      6.24 o 
   4   2  15      203.48      211.64      8.16 o 
   5   2  15      957.25      962.92     14.39 o 
   6   2  15        2.09       -0.53      3.56 o 
   7   2  15        7.97        7.26      4.31 o 
   8   2  15        2.40        1.53      5.79 o 
   9   2  15        8.76       20.64      6.59 o 
  10   2  15       26.47       21.35      8.27 o 
   1   3  15      193.82      218.08      7.02 o 
   2   3  15      914.70      908.88     14.03 o 
   3   3  15      519.93      492.96     11.28 o 
   4   3  15     2665.49     2625.39     33.66 o 
   5   3  15      578.22      537.31     11.37 o 
   6   3  15        3.90       12.05      3.86 o 
   7   3  15       53.23       44.33      7.91 o 
   8   3  15      105.96      104.71      9.09 o 
   9   3  15        0.19       12.28      6.80 o 
  10   3  15       90.99      114.82     12.18 o 
   0   4  15      439.65      422.72     12.38 o 
   1   4  15       55.60       48.12      4.21 o 
   2   4  15      346.66      325.40      8.93 o 
   3   4  15      121.36      112.87      5.42 o 
   4   4  15     1209.87     1143.65     17.44 o 
   5   4  15      443.66      468.18     11.30 o 
   6   4  15       64.71       56.85      5.43 o 
   7   4  15       35.77       32.34      5.02 o 
   8   4  15       16.98       18.50      6.28 o 
   9   4  15       27.04       26.91      8.53 o 
  10   4  15        2.15       -3.49      9.92 o 
   1   5  15       67.19       70.39      4.70 o 
   2   5  15      303.65      298.48      9.31 o 
   3   5  15      850.45      749.35     14.30 o 
   4   5  15     7611.44     7392.37     78.10 o 
   5   5  15        0.18        2.50      4.04 o 
   6   5  15       51.64       42.96      5.18 o 
   7   5  15      110.81      110.59      7.63 o 
   8   5  15       41.04       51.37      7.94 o 
   9   5  15       49.69       44.99      8.53 o 
  10   5  15      140.31      142.40     16.35 o 
   0   6  15      203.89      210.12     10.43 o 
   1   6  15       45.10       40.02      5.53 o 
   2   6  15        6.81        0.06      3.74 o 
   3   6  15       80.57       57.56      4.92 o 
   4   6  15      545.45      569.22     12.82 o 
   5   6  15       75.07       63.58      6.19 o 
   6   6  15        5.58        6.20      4.78 o 
   7   6  15       30.73       36.21      6.81 o 
   8   6  15        4.56       20.14      7.57 o 
   9   6  15       29.41       37.03      9.23 o 
   1   7  15      188.14      194.93      9.99 o 
   2   7  15      101.54       83.86      6.09 o 
   3   7  15      239.63      214.34      8.11 o 
   4   7  15     1158.53     1099.15     25.38 o 
   5   7  15       32.39       40.99      6.14 o 
   6   7  15        0.23       -2.86      5.63 o 
   7   7  15        0.72        6.68      6.32 o 
   8   7  15      119.73      138.59     10.08 o 
   0   8  15      220.13      203.78     11.60 o 
   1   8  15      136.23      138.95      7.35 o 
   2   8  15      521.01      487.25     15.74 o 
   3   8  15        2.03        4.86      4.55 o 
   4   8  15        0.50       -2.00      4.86 o 
   5   8  15      264.48      283.10     11.28 o 
   6   8  15       42.84       51.60      7.51 o 
   7   8  15       34.11       33.18      7.75 o 
   8   8  15       29.41       24.29      7.92 o 
   1   9  15      104.78      101.82      7.04 o 
   2   9  15      120.68      102.45      7.11 o 
   3   9  15        0.38       -4.40      4.87 o 
   4   9  15       85.73       86.13      7.97 o 
   5   9  15       31.44       29.36      6.95 o 
   6   9  15      390.86      430.83     16.01 o 
   7   9  15       18.70       24.80      8.27 o 
   0  10  15       24.84       43.91      7.65 o 
   1  10  15        0.34       10.81      5.12 o 
   2  10  15      145.11      192.69     10.26 o 
   3  10  15        0.01        8.51      6.37 o 
   4  10  15       67.31       95.53      8.77 o 
   5  10  15        2.94        3.58      7.45 o 
   1  11  15       13.05       26.79      6.68 o 
   2  11  15        0.33        6.33      6.32 o 
   3  11  15        6.35       11.85      7.44 o 
   0   0  16     1707.11     1482.49     42.98 o 
   1   0  16      588.13      643.06     25.06 o 
   2   0  16     2213.62     2161.90     46.38 o 
   3   0  16      381.25      404.00     12.22 o 
   4   0  16     2114.10     1635.42    274.19 o 
   5   0  16        7.70       20.89      7.74 o 
   6   0  16      130.81       87.06      7.17 o 
   7   0  16      283.05      219.23     26.69 o 
   8   0  16       59.39       48.01      7.54 o 
   9   0  16       12.77        8.44     20.93 o 
  10   0  16       10.89       20.81     12.62 o 
   1   1  16      146.60      185.59     10.62 o 
   2   1  16        3.37        0.20      3.37 o 
   3   1  16       49.69       71.59      5.03 o 
   4   1  16        0.11        0.64      3.84 o 
   5   1  16       81.02       82.23      4.76 o 
   6   1  16        6.21        6.59      3.85 o 
   7   1  16      132.46      117.69      6.84 o 
   8   1  16       98.04       89.16     11.41 o 
   9   1  16       31.48       34.28      8.21 o 
  10   1  16       12.29        6.75     10.60 o 
   0   2  16      306.36      314.34     10.37 o 
   1   2  16        1.74        6.44      3.15 o 
   2   2  16       29.73       32.07      3.81 o 
   3   2  16       24.12       21.78      3.77 o 
   4   2  16       38.78       32.81      4.08 o 
   5   2  16      351.48      319.66      7.83 o 
   6   2  16      611.24      575.22     11.72 o 
   7   2  16       88.86       59.09      6.26 o 
   8   2  16        3.63        6.59      5.98 o 
   9   2  16      152.00      147.21     10.36 o 
  10   2  16      174.03      160.70     13.27 o 
   1   3  16      274.27      318.08      8.12 o 
   2   3  16        3.05        3.63      3.35 o 
   3   3  16        9.27        6.38      3.42 o 
   4   3  16      813.11      778.39     14.98 o 
   5   3  16      115.85      119.82      5.80 o 
   6   3  16        0.66        2.91      4.35 o 
   7   3  16       83.38       59.18      6.10 o 
   8   3  16       43.87       32.81      6.94 o 
   9   3  16       22.98       26.03      7.12 o 
  10   3  16        2.30       10.72     10.29 o 
   0   4  16       94.80      115.61      8.98 o 
   1   4  16        1.10        2.69      3.39 o 
   2   4  16       21.98       26.65      3.94 o 
   3   4  16     1555.86     1548.57     21.65 o 
   4   4  16      269.94      250.89      7.71 o 
   5   4  16      221.19      228.72      9.12 o 
   6   4  16       93.16       94.12      6.14 o 
   7   4  16       24.07       37.30      5.37 o 
   8   4  16        2.86        6.58      5.97 o 
   9   4  16       19.50        8.36      7.20 o 
  10   4  16      148.85      136.54     15.77 o 
   1   5  16       52.40       47.09      4.80 o 
   2   5  16       25.78       24.58      4.11 o 
   3   5  16      130.93      128.77      6.43 o 
   4   5  16       59.08       66.32      4.99 o 
   5   5  16       32.87       30.00      4.78 o 
   6   5  16       14.74       23.26      4.94 o 
   7   5  16        0.56       -1.70      5.19 o 
   8   5  16       61.71       73.23     13.61 o 
   9   5  16        6.58        8.30      7.43 o 
   0   6  16       90.21      114.27      8.44 o 
   1   6  16        0.53       -3.80      3.80 o 
   2   6  16      452.21      463.60     12.12 o 
   3   6  16      892.79      854.66     16.15 o 
   4   6  16       29.79       41.03      4.99 o 
   5   6  16      138.94      135.32      7.73 o 
   6   6  16      123.85      131.99      7.45 o 
   7   6  16        3.69        6.18      6.25 o 
   8   6  16        4.01        6.35      7.31 o 
   9   6  16       10.83       12.05      8.61 o 
   1   7  16       26.09       16.52      4.66 o 
   2   7  16        0.56       -4.13      4.13 o 
   3   7  16      186.76      178.15      8.16 o 
   4   7  16      122.24      127.00      7.81 o 
   5   7  16       84.43       99.43      7.55 o 
   6   7  16       36.46       36.79      6.86 o 
   7   7  16       15.87       17.96      6.80 o 
   8   7  16      197.86      212.87     11.84 o 
   0   8  16        0.07       -1.36      6.16 o 
   1   8  16        4.46        4.52      4.84 o 
   2   8  16       43.38       39.08      6.05 o 
   3   8  16       37.40       39.83      5.59 o 
   4   8  16       41.09       42.65      7.13 o 
   5   8  16       78.15       88.95      7.63 o 
   6   8  16       31.67       49.15      7.57 o 
   7   8  16      109.74      125.85      9.85 o 
   1   9  16        6.77       12.36      4.92 o 
   2   9  16       19.21       28.75      5.95 o 
   3   9  16      182.74      158.04      9.43 o 
   4   9  16        0.31        3.88      5.74 o 
   5   9  16        0.15       -0.18      6.16 o 
   6   9  16       19.25       27.36      8.17 o 
   0  10  16      404.11      354.88     19.17 o 
   1  10  16       59.30       55.55      6.40 o 
   2  10  16      298.91      310.45     14.08 o 
   3  10  16        7.22       12.31      6.80 o 
   4  10  16       20.73       29.71      9.62 o 
   5  10  16        1.10        7.88      8.17 o 
   1  11  16       16.10       24.84      7.01 o 
   2  11  16       77.65       96.37      9.74 o 
   3  11  16        3.65       -5.43     14.81 o 
   1   1  17      504.80      522.51     11.84 o 
   2   1  17       18.11       13.41      4.49 o 
   3   1  17      634.06      624.38     13.09 o 
   4   1  17       31.04       29.68      4.64 o 
   5   1  17       56.04       48.19      6.73 o 
   6   1  17      737.40      638.06     13.35 o 
   7   1  17      320.35      293.36      9.94 o 
   8   1  17       45.31       56.33      6.94 o 
   9   1  17        0.21       -1.11      6.74 o 
  10   1  17       14.77        6.39      8.90 o 
   0   2  17        2.11        0.24      4.23 o 
   1   2  17       29.72       36.91      3.87 o 
   2   2  17      115.60      131.47      5.76 o 
   3   2  17        6.50        4.61      3.93 o 
   4   2  17      902.93      923.02     16.13 o 
   5   2  17      359.29      349.30      8.35 o 
   6   2  17        6.21       13.40      4.32 o 
   7   2  17        8.00       15.84      5.43 o 
   8   2  17       54.82       47.95      7.49 o 
   9   2  17       28.07       31.62      8.73 o 
  10   2  17      184.14      172.11     14.11 o 
   1   3  17      219.31      234.41      7.66 o 
   2   3  17       88.06       81.19      5.53 o 
   3   3  17       46.46       45.91      4.48 o 
   4   3  17      714.08      664.84     12.61 o 
   5   3  17      192.09      179.05      7.37 o 
   6   3  17      129.89      109.60      6.52 o 
   7   3  17      137.63      134.05      7.72 o 
   8   3  17       27.60       34.94      8.13 o 
   9   3  17        5.69       12.10      7.97 o 
  10   3  17       10.16       11.36      9.44 o 
   0   4  17      817.56      802.93     23.85 o 
   1   4  17      308.90      317.11      9.24 o 
   2   4  17      100.56      118.19      5.75 o 
   3   4  17      127.61      125.88      5.85 o 
   4   4  17       67.81       65.20      4.99 o 
   5   4  17       27.36       37.19      4.82 o 
   6   4  17       13.58       12.27      4.69 o 
   7   4  17       19.84       21.90      6.35 o 
   8   4  17       10.33       16.38      6.89 o 
   9   4  17        8.88       26.23      7.75 o 
   1   5  17      227.68      212.99      7.91 o 
   2   5  17        1.55        4.00      3.84 o 
   3   5  17        0.00       -2.44      3.95 o 
   4   5  17      156.01      145.42      6.71 o 
   5   5  17      177.54      186.61      7.95 o 
   6   5  17        5.49        7.34      4.65 o 
   7   5  17       58.43       75.10      6.89 o 
   8   5  17      109.26      127.03      9.38 o 
   9   5  17      147.49      174.40     13.71 o 
   0   6  17        2.51       -5.44      5.44 o 
   1   6  17      311.14      283.85      9.30 o 
   2   6  17       33.10       27.60      4.92 o 
   3   6  17        0.01        0.29      4.33 o 
   4   6  17       44.67       54.38      6.04 o 
   5   6  17        1.63       -1.01      4.99 o 
   6   6  17        0.05        7.23      5.10 o 
   7   6  17       88.06       99.02      8.68 o 
   8   6  17       31.49       30.20      8.28 o 
   9   6  17       96.83      145.31     15.74 o 
   1   7  17       86.84       84.08      6.29 o 
   2   7  17       80.03       87.91      6.49 o 
   3   7  17        8.28       12.20      4.75 o 
   4   7  17       97.75       83.92      9.79 o 
   5   7  17       88.39       92.38      7.46 o 
   6   7  17        9.53        7.37      5.85 o 
   7   7  17       94.93      106.30      8.96 o 
   8   7  17       60.32       75.54      8.98 o 
   0   8  17       87.52      101.26     10.37 o 
   1   8  17        6.49       10.96      5.14 o 
   2   8  17       53.10       58.40      9.31 o 
   3   8  17      144.29      123.35      7.59 o 
   4   8  17      599.09      589.55     18.25 o 
   5   8  17      254.06      283.19     12.39 o 
   6   8  17       23.56        9.51      6.91 o 
   7   8  17        8.21       14.11      7.48 o 
   1   9  17       61.60       62.22      6.44 o 
   2   9  17      116.97      130.85      8.66 o 
   3   9  17      145.88      154.97      9.56 o 
   4   9  17       13.13       20.82      6.39 o 
   5   9  17        7.85       20.79      6.83 o 
   6   9  17        0.14        4.74      7.38 o 
   0  10  17        1.00        1.98      8.66 o 
   1  10  17        0.43        0.79      4.89 o 
   2  10  17       27.90       37.70      6.55 o 
   3  10  17       16.92       19.37      7.24 o 
   4  10  17       71.25       76.44      9.25 o 
   1  11  17      113.52      125.71     10.71 o 
   2  11  17       81.59       95.94     11.34 o 
   0   0  18       91.33       75.37     10.42 o 
   1   0  18      146.35      137.60     10.73 o 
   2   0  18      185.04      186.32     12.22 o 
   3   0  18     1486.75     1486.48     50.29 o 
   4   0  18      452.94      375.56     20.73 o 
   5   0  18     1223.67     1227.62     33.08 o 
   6   0  18      443.95      386.99     17.18 o 
   7   0  18        2.99       -0.11      6.58 o 
   8   0  18       10.75       11.73      6.77 o 
   9   0  18       37.62       56.73     13.87 o 
  10   0  18      102.47       69.65     16.53 o 
   1   1  18       10.76       14.87      4.14 o 
   2   1  18       59.00       63.06      5.79 o 
   3   1  18      314.26      296.15      9.05 o 
   4   1  18        6.43        0.82      4.63 o 
   5   1  18       60.36       63.30      6.07 o 
   6   1  18       29.99       26.71      4.46 o 
   7   1  18        0.05        0.19      4.51 o 
   8   1  18        4.39        6.44      5.42 o 
   9   1  18        0.70       13.14      7.79 o 
  10   1  18       17.22       16.74      9.71 o 
   0   2  18      189.54      163.93     10.54 o 
   1   2  18      126.81      134.35      5.82 o 
   2   2  18      156.66      181.89      6.65 o 
   3   2  18       58.72       63.34      5.03 o 
   4   2  18      239.30      216.14      7.20 o 
   5   2  18       28.44       25.39      4.24 o 
   6   2  18      155.97      145.28      8.48 o 
   7   2  18       47.24       41.94      6.05 o 
   8   2  18        0.67       -5.04      5.81 o 
   9   2  18      122.25      145.76     10.50 o 
  10   2  18       56.66       49.41     10.75 o 
   1   3  18        3.04        1.07      3.69 o 
   2   3  18      279.20      278.21      8.16 o 
   3   3  18        5.92        6.79      3.83 o 
   4   3  18      159.78      166.75      6.94 o 
   5   3  18       29.84       28.60      4.75 o 
   6   3  18       28.26       20.98      4.80 o 
   7   3  18      323.13      313.91     11.99 o 
   8   3  18        1.05       -2.22      6.01 o 
   9   3  18      145.84      180.20     11.57 o 
  10   3  18       25.60       28.63      9.74 o 
   0   4  18      115.36      108.25      9.33 o 
   1   4  18      540.43      535.39     14.91 o 
   2   4  18      631.50      605.62     14.50 o 
   3   4  18       91.84      100.95      5.79 o 
   4   4  18        8.76       10.03      3.96 o 
   5   4  18       96.23      111.54      8.88 o 
   6   4  18       23.28       15.20      4.79 o 
   7   4  18       30.46       42.30      6.22 o 
   8   4  18       48.19       69.47      8.35 o 
   9   4  18       75.83      106.66     10.53 o 
   1   5  18       16.00       12.96      4.18 o 
   2   5  18       21.69       17.66      4.47 o 
   3   5  18       90.59       81.93      5.88 o 
   4   5  18       22.43       24.37      4.31 o 
   5   5  18       37.60       38.61      5.33 o 
   6   5  18        2.76        5.07      5.26 o 
   7   5  18        7.86       12.13      6.70 o 
   8   5  18       14.35       31.10      7.64 o 
   9   5  18       19.68       31.81      9.72 o 
   0   6  18        2.54        3.35      6.49 o 
   1   6  18      108.18      112.39      7.19 o 
   2   6  18      590.79      566.38     14.07 o 
   3   6  18       13.41       15.21      4.75 o 
   4   6  18       20.54       16.68      5.41 o 
   5   6  18      191.16      209.36      9.47 o 
   6   6  18        1.06       15.77      5.56 o 
   7   6  18       98.13      124.23      9.53 o 
   8   6  18       51.10       62.85      9.58 o 
   1   7  18        2.79        1.92      4.50 o 
   2   7  18       88.90       94.43      6.64 o 
   3   7  18      203.74      213.82      9.23 o 
   4   7  18       17.32       15.57      6.09 o 
   5   7  18       13.66       23.47      6.47 o 
   6   7  18        0.01        3.86      5.87 o 
   7   7  18      200.85      232.38     12.09 o 
   8   7  18       81.52      103.30     11.02 o 
   0   8  18       75.58       58.54      9.49 o 
   1   8  18        4.35        7.99      5.18 o 
   2   8  18       59.21       57.84      6.16 o 
   3   8  18       54.31       52.74      6.14 o 
   4   8  18       40.88       41.64      6.84 o 
   5   8  18       40.05       49.47      7.30 o 
   6   8  18      209.80      230.16     13.27 o 
   7   8  18        0.01        0.67      7.78 o 
   1   9  18       17.19       20.13      6.19 o 
   2   9  18       32.57       31.87      6.29 o 
   3   9  18      323.10      341.89     14.96 o 
   4   9  18        1.20       -1.13      5.93 o 
   5   9  18        5.88        9.19      6.81 o 
   6   9  18       60.46       75.77      9.64 o 
   0  10  18      154.61      136.39     15.62 o 
   1  10  18       40.27       44.75      6.42 o 
   2  10  18       22.59       15.02      6.22 o 
   3  10  18      169.95      162.33     11.26 o 
   4  10  18        0.60        7.45      7.33 o 
   1   1  19       36.40       34.15      4.67 o 
   2   1  19      209.28      187.10      8.55 o 
   3   1  19     2132.19     2107.17     39.47 o 
   4   1  19      426.03      397.37     15.17 o 
   5   1  19       41.24       42.37      5.18 o 
   6   1  19      239.35      224.53      8.26 o 
   7   1  19      292.10      276.51     11.16 o 
   8   1  19       77.15       80.40      7.51 o 
   9   1  19       71.83       79.22     10.25 o 
  10   1  19        2.68       -1.94      9.09 o 
   0   2  19      186.91      194.08     15.74 o 
   1   2  19      767.22      782.54     14.40 o 
   2   2  19       73.07       71.18      5.56 o 
   3   2  19       17.40        6.00      4.17 o 
   4   2  19       67.87       71.49      5.58 o 
   5   2  19      335.79      337.14     11.21 o 
   6   2  19        1.91        1.67      4.23 o 
   7   2  19       17.41       30.96      6.03 o 
   8   2  19       40.43       28.99      6.72 o 
   9   2  19      182.86      219.48     12.40 o 
   1   3  19      450.19      442.93     12.47 o 
   2   3  19      102.44       93.48      5.48 o 
   3   3  19      560.45      528.57     11.82 o 
   4   3  19      334.47      308.57      9.15 o 
   5   3  19      128.80      145.26      7.09 o 
   6   3  19       23.86       29.16      5.48 o 
   7   3  19        9.97       13.67      5.61 o 
   8   3  19        0.12        4.26      6.51 o 
   9   3  19      224.83      271.88     13.86 o 
   0   4  19      303.01      312.13     22.93 o 
   1   4  19       14.29       18.48      5.48 o 
   2   4  19      134.28      126.57      6.53 o 
   3   4  19        1.97       -2.57      3.75 o 
   4   4  19      212.34      205.68      8.54 o 
   5   4  19       40.26       30.93      5.46 o 
   6   4  19        3.76        3.70      4.75 o 
   7   4  19        0.01        8.58      5.30 o 
   8   4  19        5.38       12.29      6.80 o 
   9   4  19        6.23       10.01      8.33 o 
   1   5  19       84.71       70.06      5.55 o 
   2   5  19        3.49        3.55      6.79 o 
   3   5  19      799.53      741.52     16.32 o 
   4   5  19      196.16      182.57      7.24 o 
   5   5  19      509.88      512.30     13.00 o 
   6   5  19       41.53       33.20      5.85 o 
   7   5  19      116.74      138.65      9.32 o 
   8   5  19       67.06       96.57      9.79 o 
   0   6  19      150.32      133.62     10.93 o 
   1   6  19       13.05       12.82      4.86 o 
   2   6  19        4.20        1.50      4.36 o 
   3   6  19      178.44      185.69      8.52 o 
   4   6  19       52.10       62.51      6.76 o 
   5   6  19       24.76       22.23      5.75 o 
   6   6  19      232.52      220.41      9.53 o 
   7   6  19        1.80       15.62      6.63 o 
   8   6  19       32.44       44.19     10.23 o 
   1   7  19       56.77       30.81      5.68 o 
   2   7  19        7.86        0.17      4.54 o 
   3   7  19      146.55      146.03      8.07 o 
   4   7  19       81.20       82.05      7.77 o 
   5   7  19       72.54       82.96      8.66 o 
   6   7  19       72.57       75.71      8.04 o 
   7   7  19       11.30       26.32      7.70 o 
   0   8  19        1.29        1.03      9.53 o 
   1   8  19      186.27      195.72     10.11 o 
   2   8  19      161.97      153.04      9.08 o 
   3   8  19        4.41        6.29      5.27 o 
   4   8  19        9.13        9.88      6.09 o 
   5   8  19      377.68      385.15     14.64 o 
   6   8  19       70.95       92.34      9.86 o 
   1   9  19        1.48        5.45      5.68 o 
   2   9  19       19.94       19.73      6.09 o 
   3   9  19      221.52      211.57     12.30 o 
   4   9  19       83.52       80.37      8.15 o 
   5   9  19       14.20       10.27      7.01 o 
   0  10  19       68.67       44.45     10.66 o 
   1  10  19       78.27       90.64      8.38 o 
   2  10  19        0.10       -0.96      5.99 o 
   3  10  19        0.00       -3.64      6.99 o 
   0   0  20      976.53     1003.91     36.23 o 
   1   0  20      278.80      233.07     13.95 o 
   2   0  20      745.90      809.83     48.63 o 
   3   0  20       36.15       29.50      8.73 o 
   4   0  20      202.95      184.66     13.20 o 
   5   0  20      117.57      103.66      9.22 o 
   6   0  20        1.26       -0.95      6.69 o 
   7   0  20       37.24       35.50      8.48 o 
   8   0  20      212.43      218.00     14.83 o 
   9   0  20      105.62       82.45     21.74 o 
   1   1  20        9.80        9.44      4.34 o 
   2   1  20       74.15       72.41      6.43 o 
   3   1  20       92.43      108.24      7.37 o 
   4   1  20       93.79      103.22      7.35 o 
   5   1  20       44.52       53.18      5.12 o 
   6   1  20      205.75      194.35      7.95 o 
   7   1  20       53.48       52.40      6.61 o 
   8   1  20        3.44       12.08      6.17 o 
   9   1  20       33.60       45.66     11.33 o 
   0   2  20       57.08       60.86      8.29 o 
   1   2  20       72.30       70.58      5.51 o 
   2   2  20       48.10       40.71      5.04 o 
   3   2  20        9.27       10.34      4.18 o 
   4   2  20      461.54      435.84     12.04 o 
   5   2  20       32.20       38.92      4.64 o 
   6   2  20      260.12      267.27     11.13 o 
   7   2  20        0.18        7.03      5.37 o 
   8   2  20        0.28        5.32      5.86 o 
   9   2  20        3.80        9.87      7.32 o 
   1   3  20       45.39       43.05      5.55 o 
   2   3  20       15.67        9.26      4.48 o 
   3   3  20      938.87      908.97     16.65 o 
   4   3  20      433.04      438.31     11.19 o 
   5   3  20       94.33       87.56      6.73 o 
   6   3  20       70.71       73.00      6.77 o 
   7   3  20       22.18       19.20      5.85 o 
   8   3  20      116.33      154.21     11.29 o 
   9   3  20       15.41       36.35      8.48 o 
   0   4  20      531.28      491.67     19.09 o 
   1   4  20      601.29      497.06     39.23 o 
   2   4  20        1.41       -2.48      4.29 o 
   3   4  20      262.25      221.49      9.47 o 
   4   4  20      234.41      236.24      7.98 o 
   5   4  20      487.47      469.56     13.21 o 
   6   4  20      269.54      286.72     12.00 o 
   7   4  20       25.06       28.09      5.96 o 
   8   4  20        6.52       16.91      7.14 o 
   9   4  20        1.19        0.02      8.00 o 
   1   5  20       49.88       62.62      6.12 o 
   2   5  20       20.73       15.14      5.01 o 
   3   5  20       27.72       20.84      4.85 o 
   4   5  20       22.58       17.53      4.87 o 
   5   5  20        0.20        3.14      4.78 o 
   6   5  20        0.08        8.47      5.78 o 
   7   5  20        4.82        2.36      6.06 o 
   8   5  20       17.41       20.72      8.63 o 
   0   6  20      107.80       96.18     17.92 o 
   1   6  20      401.53      385.88     13.82 o 
   2   6  20       32.17       31.41      5.76 o 
   3   6  20      532.16      506.06     13.78 o 
   4   6  20      142.79      129.16      8.69 o 
   5   6  20      353.78      316.42     13.77 o 
   6   6  20      415.54      401.20     15.70 o 
   7   6  20       28.02       26.88      7.78 o 
   8   6  20        3.29       12.61      8.98 o 
   1   7  20       27.44       15.47      5.40 o 
   2   7  20       93.42       93.86      8.27 o 
   3   7  20      295.11      283.77     13.36 o 
   4   7  20      204.43      182.29     12.41 o 
   5   7  20       17.06       19.28      6.39 o 
   6   7  20      120.44      112.35     10.59 o 
   7   7  20        1.27       10.20      7.84 o 
   0   8  20        5.00       -1.07      9.52 o 
   1   8  20        0.81       10.60      5.74 o 
   2   8  20       17.43       18.71      5.84 o 
   3   8  20       68.78       92.43      8.10 o 
   4   8  20       28.69       34.23      6.78 o 
   5   8  20        0.00        2.99      6.55 o 
   6   8  20       97.78      109.90     10.71 o 
   1   9  20        9.45       17.45      6.90 o 
   2   9  20       10.38       -0.49      8.06 o 
   3   9  20        0.32       13.16      7.18 o 
   4   9  20        6.46       -6.23      6.23 o 
   0  10  20       24.25       33.96     11.42 o 
   1  10  20      209.85      233.03     16.62 o 
   2  10  20      252.91      262.30     16.02 o 
   1   1  21       35.55       39.91      5.70 o 
   2   1  21      125.38      114.81      8.18 o 
   3   1  21     1215.36     1164.94     24.27 o 
   4   1  21       47.45       33.90      5.92 o 
   5   1  21      985.32      890.85     22.51 o 
   6   1  21       14.88       20.47      4.70 o 
   7   1  21       78.91       80.95      7.58 o 
   8   1  21       40.35       45.99      6.91 o 
   9   1  21        0.20        3.11      9.62 o 
   0   2  21      302.27      302.46     22.57 o 
   1   2  21       11.41        5.07      6.48 o 
   2   2  21       36.33       27.96      5.75 o 
   3   2  21      551.48      557.25     15.71 o 
   4   2  21       90.48       84.77      6.46 o 
   5   2  21      107.87      104.53      6.52 o 
   6   2  21       11.66       20.01      5.19 o 
   7   2  21        3.78        0.26      5.51 o 
   8   2  21       23.95       29.23      6.76 o 
   9   2  21       42.87       47.22      8.88 o 
   1   3  21       67.30       62.78      6.11 o 
   2   3  21       25.88       29.51      5.29 o 
   3   3  21      418.04      384.89     11.30 o 
   4   3  21      131.03      139.37      7.18 o 
   5   3  21      693.49      680.58     16.46 o 
   6   3  21       11.97       19.42      5.63 o 
   7   3  21        8.78       12.23      6.31 o 
   8   3  21        2.71        7.94      7.11 o 
   9   3  21       13.58       15.98     10.24 o 
   0   4  21       25.35       43.83      8.22 o 
   1   4  21       14.45       15.31      5.03 o 
   2   4  21       11.67       22.62      5.58 o 
   3   4  21      605.51      530.96     25.95 o 
   4   4  21       59.62       62.72      5.69 o 
   5   4  21      127.68      137.53      8.16 o 
   6   4  21       17.06       30.26      6.05 o 
   7   4  21       38.70       28.71      6.87 o 
   8   4  21        7.76        8.37      7.41 o 
   1   5  21       75.11       92.34      6.92 o 
   2   5  21       21.75       36.31      5.61 o 
   3   5  21        0.62       -2.02      4.52 o 
   4   5  21       12.32        6.23      5.37 o 
   5   5  21      784.55      701.51     30.55 o 
   6   5  21      116.96      117.99      8.37 o 
   7   5  21        0.27        4.02      6.90 o 
   8   5  21       41.03       52.69      9.02 o 
   0   6  21        1.35        1.51      6.78 o 
   1   6  21       17.34       23.52      5.99 o 
   2   6  21       85.92       92.07      7.32 o 
   3   6  21      224.49      244.39      9.84 o 
   4   6  21        1.83        4.98      5.82 o 
   5   6  21       11.00       19.56      6.34 o 
   6   6  21      110.76      123.22     13.05 o 
   7   6  21      116.09      124.33     11.34 o 
   1   7  21        7.55       10.73      5.93 o 
   2   7  21        0.72       -4.73      4.73 o 
   3   7  21      221.47      235.71     10.15 o 
   4   7  21       78.49       59.20      7.20 o 
   5   7  21       91.82       90.29      8.29 o 
   6   7  21        8.96       18.79      7.27 o 
   0   8  21      463.64      528.78     28.42 o 
   1   8  21        0.01       -3.74      6.25 o 
   2   8  21       26.15       26.57      6.52 o 
   3   8  21      231.21      212.79     11.01 o 
   4   8  21      106.86      117.81     12.87 o 
   5   8  21       28.16       22.13      7.33 o 
   1   9  21        0.21        2.06      5.88 o 
   2   9  21        3.65        2.33      6.23 o 
   3   9  21      759.74      801.84     24.13 o 
   4   9  21        2.70       16.62      8.60 o 
   0  10  21       18.40       10.21      9.81 o 
   1  10  21        0.09       13.02      6.78 o 
   0   0  22     1144.89     1032.92     64.54 o 
   1   0  22      547.89      512.27     30.85 o 
   2   0  22        0.19       -4.35      7.36 o 
   3   0  22        0.39       -6.01      7.21 o 
   4   0  22      925.44      899.54     29.40 o 
   5   0  22      437.44      414.96     16.80 o 
   6   0  22        2.64       13.35      7.96 o 
   7   0  22       38.37       26.56      9.26 o 
   8   0  22       27.74       34.28      9.69 o 
   9   0  22        1.13       15.01     15.10 o 
   1   1  22        2.95       10.55      6.19 o 
   2   1  22        0.08        7.25      4.93 o 
   3   1  22       70.61       72.01      7.01 o 
   4   1  22      144.48      143.82      8.64 o 
   5   1  22       95.77       86.51      6.96 o 
   6   1  22       10.89       12.90      5.01 o 
   7   1  22       14.39       11.93      6.47 o 
   8   1  22        2.44       10.55      6.23 o 
   9   1  22       21.17       22.62      9.23 o 
   0   2  22      357.29      346.92     16.49 o 
   1   2  22       35.86       33.42      4.99 o 
   2   2  22       89.34       87.91      9.62 o 
   3   2  22      354.89      334.78     10.74 o 
   4   2  22       21.92       20.35      5.63 o 
   5   2  22      224.99      202.86      9.16 o 
   6   2  22        6.04        7.92      5.14 o 
   7   2  22       34.16       45.25      6.87 o 
   8   2  22        7.95       15.23      6.81 o 
   9   2  22        0.00        1.34      7.80 o 
   1   3  22      152.18      157.49      8.36 o 
   2   3  22       15.73       16.85      5.23 o 
   3   3  22      106.38      105.16      8.32 o 
   4   3  22       93.32      100.45      7.04 o 
   5   3  22       16.73       12.64      5.21 o 
   6   3  22      108.72       94.35      7.42 o 
   7   3  22        9.02       14.13      6.11 o 
   8   3  22      182.29      210.36     12.68 o 
   0   4  22      716.81      730.48     24.90 o 
   1   4  22      111.45      114.34      7.50 o 
   2   4  22       51.48       49.73      6.69 o 
   3   4  22        9.85       10.58      5.10 o 
   4   4  22       92.70       93.53      6.78 o 
   5   4  22       14.68       12.27      5.77 o 
   6   4  22       12.26       20.42      5.74 o 
   7   4  22       57.87       57.40      7.87 o 
   8   4  22       20.99       30.36      8.03 o 
   1   5  22       38.30       55.58      6.27 o 
   2   5  22       13.69       21.54      6.00 o 
   3   5  22        0.70       -0.28      4.69 o 
   4   5  22        4.01        6.79      5.43 o 
   5   5  22        9.74        5.25      6.26 o 
   6   5  22        8.36        9.22      6.39 o 
   7   5  22        6.81        7.49      6.33 o 
   0   6  22      248.38      189.78     42.81 o 
   1   6  22        1.69        0.23      5.57 o 
   2   6  22      171.41      163.49      9.07 o 
   3   6  22       83.15       94.78      7.16 o 
   4   6  22      111.61      109.19      8.31 o 
   5   6  22        4.55        6.88      6.19 o 
   6   6  22       34.32       40.16      8.50 o 
   7   6  22        8.53       20.42      8.03 o 
   1   7  22       59.19       68.88      8.71 o 
   2   7  22       47.61       51.26      6.20 o 
   3   7  22        2.72       12.21      5.63 o 
   4   7  22       24.82       38.89      6.99 o 
   5   7  22        0.14       12.69      6.71 o 
   6   7  22       61.10       67.47      8.66 o 
   0   8  22       32.26       37.06     11.55 o 
   1   8  22        6.11        4.56      6.28 o 
   2   8  22       23.39       20.27      6.29 o 
   3   8  22       12.51        9.29      6.67 o 
   4   8  22       15.55       19.32      6.85 o 
   5   8  22       13.93       28.23      7.59 o 
   1   9  22        0.46        3.53      7.02 o 
   2   9  22       18.88       34.59      7.19 o 
   3   9  22        9.62       17.43     10.16 o 
   1   1  23      432.07      466.61     15.95 o 
   2   1  23      309.59      288.95     12.91 o 
   3   1  23      150.13      147.74     10.08 o 
   4   1  23        1.43        1.78      5.25 o 
   5   1  23        0.48        1.25      5.48 o 
   6   1  23        1.18        4.66      5.09 o 
   7   1  23       75.48       84.21      8.05 o 
   8   1  23       11.44       15.74      6.79 o 
   0   2  23       11.71       11.45     11.84 o 
   1   2  23       61.47       55.79      6.77 o 
   2   2  23        0.40       -3.26      4.90 o 
   3   2  23       34.95       37.87      6.11 o 
   4   2  23      172.21      160.94      8.38 o 
   5   2  23        7.24       12.57      5.13 o 
   6   2  23      215.36      215.04      9.77 o 
   7   2  23        0.10        8.35      6.26 o 
   8   2  23       10.75       20.75      7.18 o 
   1   3  23       62.95       59.50      6.27 o 
   2   3  23        3.44        9.38      5.50 o 
   3   3  23        8.41        9.39      5.34 o 
   4   3  23       28.93       25.30      5.51 o 
   5   3  23       84.58       81.20      7.68 o 
   6   3  23      109.91      121.37      8.03 o 
   7   3  23       18.98       21.16      6.86 o 
   8   3  23        0.40        3.55      7.42 o 
   0   4  23        8.31       21.57      7.96 o 
   1   4  23       27.61       33.46      5.66 o 
   2   4  23       56.37       62.40      7.18 o 
   3   4  23      164.76      165.40      9.96 o 
   4   4  23       40.71       43.45      6.56 o 
   5   4  23        0.75        3.42      6.19 o 
   6   4  23      141.27      136.28     10.63 o 
   7   4  23       36.01       49.26      7.79 o 
   1   5  23      273.25      254.98     17.62 o 
   2   5  23       32.16       39.80      6.70 o 
   3   5  23        7.51        4.35      5.07 o 
   4   5  23        5.33        7.93      6.51 o 
   5   5  23       14.19       13.17      6.22 o 
   6   5  23      160.53      164.50     10.25 o 
   7   5  23      108.31      123.68     11.89 o 
   0   6  23       16.69       17.39      9.80 o 
   1   6  23        1.72        2.04      5.94 o 
   2   6  23        0.27       -1.61      5.62 o 
   3   6  23       10.41        8.49      5.21 o 
   4   6  23        2.48       13.48      6.01 o 
   5   6  23       66.24       82.82      9.60 o 
   6   6  23      135.60      148.70     12.48 o 
   1   7  23       20.32       10.06      7.09 o 
   2   7  23        4.21       10.10      5.70 o 
   3   7  23        5.56       -4.63      6.53 o 
   4   7  23       13.09       15.65      7.29 o 
   5   7  23      155.32      175.51     12.03 o 
   0   8  23       43.99       38.06     11.71 o 
   1   8  23      261.10      265.82     13.44 o 
   2   8  23        0.02        3.18      6.38 o 
   3   8  23       50.81       54.57      8.24 o 
   4   8  23       59.23       67.89      9.19 o 
   1   9  23        7.67        8.87      7.20 o 
   2   9  23       68.61       79.71      9.30 o 
   0   0  24       18.69       15.05      9.76 o 
   1   0  24     1051.30     1077.09     41.28 o 
   2   0  24      612.52      577.78     32.08 o 
   3   0  24       55.13       70.45     10.85 o 
   4   0  24       37.88       30.09      9.56 o 
   5   0  24       64.39       60.24      8.88 o 
   6   0  24        6.58        9.42      8.18 o 
   7   0  24      137.41      124.48     16.45 o 
   8   0  24      142.49      139.63     14.28 o 
   1   1  24       36.54       38.98      6.51 o 
   2   1  24        8.94       18.36      6.00 o 
   3   1  24        0.12       -1.52      5.88 o 
   4   1  24        1.14        0.86      5.91 o 
   5   1  24        7.85       11.88      5.42 o 
   6   1  24      123.76      115.42      8.82 o 
   7   1  24       13.37       15.88      6.41 o 
   8   1  24       48.04       59.42      8.19 o 
   0   2  24       61.51       60.34     10.51 o 
   1   2  24      117.39      110.83      9.58 o 
   2   2  24       26.09       31.91      6.10 o 
   3   2  24      415.96      418.98     14.05 o 
   4   2  24        5.95        2.37      5.54 o 
   5   2  24        0.89        4.21      5.19 o 
   6   2  24      114.32      123.39      8.85 o 
   7   2  24       26.65       27.64      7.11 o 
   8   2  24      164.83      184.27     11.20 o 
   1   3  24        1.24       -2.26      4.63 o 
   2   3  24        5.55        4.76      5.32 o 
   3   3  24        3.25        8.54      5.46 o 
   4   3  24        0.02       -5.26      5.26 o 
   5   3  24       16.20        5.33      5.87 o 
   6   3  24       93.91       85.64      8.20 o 
   7   3  24       44.50       64.61      8.13 o 
   0   4  24     1277.26     1204.86     40.20 o 
   1   4  24       58.35       61.54      6.71 o 
   2   4  24       68.99       56.09      7.41 o 
   3   4  24       21.03       17.46      6.31 o 
   4   4  24      141.60      143.91      9.01 o 
   5   4  24        0.16       10.74      6.15 o 
   6   4  24        1.60       15.01      7.57 o 
   7   4  24       82.77       55.78      8.82 o 
   1   5  24        1.86        2.70      5.19 o 
   2   5  24       54.75       53.06      7.42 o 
   3   5  24        0.94        2.41      5.47 o 
   4   5  24        5.66       10.24      6.27 o 
   5   5  24       48.60       30.94      9.71 o 
   6   5  24        4.97       14.43      7.12 o 
   0   6  24      559.39      473.02     26.70 o 
   1   6  24        1.58       11.31      6.30 o 
   2   6  24       72.30       94.21      8.40 o 
   3   6  24       18.80       16.18      5.59 o 
   4   6  24       73.88       86.41      8.89 o 
   5   6  24       12.32       19.75      7.57 o 
   6   6  24        7.36        7.99      8.12 o 
   1   7  24        4.52       -4.72      8.55 o 
   2   7  24       56.33       46.39      7.16 o 
   3   7  24        0.68        5.66      6.21 o 
   4   7  24        0.25       -4.99      6.49 o 
   5   7  24       94.17       87.50     11.38 o 
   0   8  24        0.92        2.84     10.80 o 
   1   8  24       17.78       27.24      7.69 o 
   2   8  24       39.52       46.31      8.39 o 
   3   8  24       46.79       62.01      9.01 o 
   1   1  25       63.97       62.40      7.39 o 
   2   1  25     1062.90     1038.88     46.21 o 
   3   1  25      236.03      235.71     11.51 o 
   4   1  25      387.38      374.21     14.21 o 
   5   1  25        1.96        8.65      5.73 o 
   6   1  25      203.55      200.68     10.82 o 
   7   1  25      123.21      122.34      9.25 o 
   0   2  25       44.81       49.02     20.62 o 
   1   2  25       34.50       43.85      7.18 o 
   2   2  25       13.10       23.66      6.22 o 
   3   2  25      199.20      195.59     10.18 o 
   4   2  25       12.60       11.13      5.86 o 
   5   2  25        8.86       21.09      6.34 o 
   6   2  25      325.93      333.01     14.81 o 
   7   2  25      363.93      351.70     14.39 o 
   1   3  25      118.89      125.39      8.37 o 
   2   3  25       76.32       79.20     12.19 o 
   3   3  25        1.84       -5.12      5.12 o 
   4   3  25      201.69      217.24     13.58 o 
   5   3  25       22.12       20.98      6.44 o 
   6   3  25       42.58       40.77      7.21 o 
   7   3  25       67.09       66.73      8.83 o 
   0   4  25       12.46       17.64     13.59 o 
   1   4  25       12.93       15.26      5.60 o 
   2   4  25      190.79      188.31     10.85 o 
   3   4  25        9.07       12.65      7.36 o 
   4   4  25       62.38       61.54      7.68 o 
   5   4  25        5.55       11.10      6.04 o 
   6   4  25       18.06       25.15      7.10 o 
   7   4  25       81.04       90.81      9.94 o 
   1   5  25      164.86      146.45      9.98 o 
   2   5  25       22.95       18.01      6.61 o 
   3   5  25       32.01       41.32      6.71 o 
   4   5  25       56.97       57.07      7.99 o 
   5   5  25       24.91       22.49      8.09 o 
   6   5  25      207.09      212.25     11.96 o 
   0   6  25      129.15      129.40     29.55 o 
   1   6  25        1.58        5.46      6.33 o 
   2   6  25      191.35      192.78     11.37 o 
   3   6  25        3.64        4.24      5.80 o 
   4   6  25        3.57        7.38      7.07 o 
   5   6  25       17.30       21.61      8.42 o 
   1   7  25        4.67        3.77      7.35 o 
   2   7  25      171.85      207.32     12.06 o 
   3   7  25        4.91       11.79      7.23 o 
   4   7  25       10.96        8.46      7.52 o 
   0   8  25       10.11       47.80     12.68 o 
   1   8  25       26.26       46.40      8.36 o 
   2   8  25        4.14       15.83      7.51 o 
   0   0  26      374.48      396.88     37.70 o 
   1   0  26        0.42       -3.99      8.36 o 
   2   0  26      412.65      417.80     21.40 o 
   3   0  26      113.50      101.16     12.52 o 
   4   0  26      150.44      145.83     14.00 o 
   5   0  26       30.51       47.07     10.90 o 
   6   0  26      315.02      345.33     19.50 o 
   7   0  26       94.79      108.40     13.20 o 
   1   1  26        0.52       -3.65      5.86 o 
   2   1  26        0.06        4.52      6.40 o 
   3   1  26        7.81       15.45      6.65 o 
   4   1  26       63.60       54.10      7.85 o 
   5   1  26        2.35        9.39      8.14 o 
   6   1  26        9.68       16.94      7.31 o 
   7   1  26        7.37       10.19      7.18 o 
   0   2  26       36.20       42.81     15.91 o 
   1   2  26        6.82        5.32      7.64 o 
   2   2  26      927.19      918.77     22.22 o 
   3   2  26        0.79        4.15      5.83 o 
   4   2  26        2.45        1.11      5.74 o 
   5   2  26        1.48       -0.26      6.01 o 
   6   2  26       16.71       30.48      7.29 o 
   7   2  26       70.86       82.27      9.55 o 
   1   3  26        1.40       12.95      6.97 o 
   2   3  26       72.74       71.74     12.42 o 
   3   3  26       11.70       17.69      6.34 o 
   4   3  26       96.47       84.90      8.65 o 
   5   3  26       19.00       20.71      6.50 o 
   6   3  26       79.19       92.35      8.87 o 
   0   4  26        0.70       20.76      8.31 o 
   1   4  26       30.34       32.97      6.76 o 
   2   4  26       12.64       11.55      6.42 o 
   3   4  26      307.23      321.56     15.57 o 
   4   4  26        0.81        5.31      6.12 o 
   5   4  26        2.41        1.46      6.73 o 
   6   4  26       13.52       10.16      9.54 o 
   1   5  26       17.47       25.84      6.92 o 
   2   5  26       41.57       45.03      7.47 o 
   3   5  26        3.94        9.60      6.39 o 
   4   5  26        1.49        1.46      7.66 o 
   5   5  26        3.78       -7.02      7.02 o 
   0   6  26       87.22       78.94     13.54 o 
   1   6  26       52.50       67.24      8.14 o 
   2   6  26       10.83       12.36      6.76 o 
   3   6  26      160.06      146.05     11.01 o 
   4   6  26        8.69       13.86      7.55 o 
   1   7  26       49.21       62.65      9.62 o 
   2   7  26       13.70       15.22      7.96 o 
   3   7  26       41.23       38.39      8.28 o 
   1   1  27       78.04       77.08      9.55 o 
   2   1  27      371.28      371.53     14.75 o 
   3   1  27        9.45        5.88      6.60 o 
   4   1  27       96.75      110.58      9.51 o 
   5   1  27       19.47       10.04      6.82 o 
   6   1  27        0.13       -0.26      6.84 o 
   0   2  27      113.23      114.01     12.85 o 
   1   2  27        0.51        2.04      7.23 o 
   2   2  27      147.32      164.24     13.25 o 
   3   2  27        2.49        5.30      6.85 o 
   4   2  27        2.78        3.63      7.12 o 
   5   2  27       63.27       62.04      8.69 o 
   6   2  27        1.13        4.44      7.11 o 
   1   3  27       49.68       50.45      7.93 o 
   2   3  27        7.31       13.95      6.70 o 
   3   3  27       53.88       64.57      8.35 o 
   4   3  27       78.67       69.42      8.51 o 
   5   3  27       31.71       28.11      7.11 o 
   6   3  27       50.06       56.63      9.36 o 
   0   4  27      130.65      138.99     12.53 o 
   1   4  27       24.60       19.06      6.14 o 
   2   4  27        4.29        1.10      6.18 o 
   3   4  27       60.75       67.92      8.55 o 
   4   4  27       12.86        6.59      7.32 o 
   5   4  27      102.35       99.35      8.71 o 
   1   5  27       42.81       34.62     14.71 o 
   2   5  27      228.77      254.34     13.86 o 
   3   5  27       73.36      111.77      9.60 o 
   4   5  27      130.73      154.53     14.34 o 
   5   5  27       15.62       16.42      8.12 o 
   0   6  27        1.46        9.56     10.93 o 
   1   6  27       76.88       79.84      9.82 o 
   2   6  27        3.40       14.61      7.29 o 
   3   6  27        3.98        7.81      7.15 o 
   1   7  27       16.42       21.98      8.37 o 
   1   0  28      247.45      271.72     18.25 o 
   2   0  28      112.34      100.21     13.70 o 
   3   0  28       14.32        1.36     13.08 o 
   4   0  28        0.00        4.61     10.27 o 
   5   0  28       14.79       21.88     10.40 o 
   6   0  28        1.94       -4.87     11.24 o 
   1   1  28       22.58       38.50      8.48 o 
   2   1  28        8.62       36.49      7.48 o 
   3   1  28        8.43        6.21      7.96 o 
   4   1  28       34.63       34.48      7.70 o 
   5   1  28       47.27       37.99      7.88 o 
   6   1  28        5.01       13.55      7.59 o 
   0   2  28      269.62      314.23     19.18 o 
   1   2  28        8.55       16.65      7.90 o 
   2   2  28        0.07       -3.65      7.39 o 
   3   2  28       45.51       35.82      8.73 o 
   4   2  28       18.62       31.45      7.76 o 
   5   2  28        0.29       10.51      8.14 o 
   1   3  28      136.43      157.41     12.20 o 
   2   3  28      114.65      116.01     11.04 o 
   3   3  28       64.35       69.06      8.78 o 
   4   3  28       20.29       18.28      7.43 o 
   5   3  28       14.05       22.08      6.96 o 
   0   4  28      161.28      175.42     14.55 o 
   1   4  28      101.18       94.40      9.24 o 
   2   4  28       12.39       16.77      8.14 o 
   3   4  28        0.04        4.02      7.58 o 
   4   4  28        9.35        4.42      7.58 o 
   5   4  28      157.05      153.47     10.58 o 
   1   5  28        7.54       15.76      7.59 o 
   2   5  28       23.48       16.98      8.41 o 
   3   5  28       13.25       22.15     11.22 o 
   4   5  28       18.47       28.95      8.35 o 
   0   6  28      327.61      330.86     24.25 o 
   1   6  28       37.26       25.69      8.18 o 
   2   6  28        4.43       13.85      7.65 o 
   1   1  29      123.68      120.63     11.40 o 
   2   1  29       43.50       48.18      8.01 o 
   3   1  29       40.51       49.93     10.51 o 
   4   1  29       18.65       21.27      7.95 o 
   5   1  29        0.05       20.93      8.01 o 
   0   2  29      205.94      221.39     21.86 o 
   1   2  29       41.63       47.05      9.27 o 
   2   2  29        0.97        1.37      8.56 o 
   3   2  29        0.08       12.76      7.16 o 
   4   2  29        4.79       10.60      7.49 o 
   5   2  29        3.07       19.73      8.15 o 
   1   3  29        9.11        7.76      9.25 o 
   2   3  29       46.54       35.94      8.23 o 
   3   3  29      116.36      122.56     11.17 o 
   4   3  29       56.10       48.12      8.76 o 
   0   4  29      393.85      382.48     20.87 o 
   1   4  29        2.56        8.46      8.02 o 
   2   4  29        2.09        9.00      8.94 o 
   3   4  29       41.71       63.33     13.04 o 
   4   4  29       18.97       25.56     10.84 o 
   1   5  29        9.13       10.61      7.09 o 
   2   5  29        9.48        3.32      7.28 o 
   1   0  30      193.04      220.45     22.80 o 
   2   0  30       49.61       38.06     11.53 o 
   3   0  30       27.10       31.27     11.38 o 
   4   0  30       11.26       24.93     10.88 o 
   1   1  30       73.88       76.98     10.23 o 
   2   1  30        0.03       -0.40      8.05 o 
   3   1  30        2.31        6.13      7.38 o 
   4   1  30        9.56        9.41      7.56 o 
   0   2  30      211.04      231.96     23.32 o 
   1   2  30      210.16      227.55     15.41 o 
   2   2  30       14.12       14.37      8.75 o 
   3   2  30       13.89       21.87      8.25 o 
   4   2  30       11.37       20.75      9.11 o 
   1   3  30       54.41       60.94      9.94 o 
   2   3  30        0.03       12.59      8.84 o 
   3   3  30       10.31       29.97      9.48 o 
   0   4  30      102.66      102.94     15.90 o 
   1   4  30       86.57       94.47     10.36 o 
   2   4  30      134.59      129.19     11.49 o 
   1   1  31      243.80      229.90     16.94 o 
   2   1  31        1.22        2.08     10.33 o 
   3   1  31        0.99        9.50      8.12 o 
   0   2  31       94.57      101.59     19.65 o 
   1   2  31       10.11        8.52      9.06 o 
   2   2  31       30.34       48.36     12.38 o 
   3   2  31       15.38       26.60      9.56 o 
   1   3  31       57.35       66.37     11.29 o 
   2   3  31        9.81       11.38      8.96 o 
   0   0  32        0.18      -15.60     20.24 o 
   1   0  32      120.91       79.58     19.56 o 
   1   1  32        8.17        4.04     11.39 o 
                                                 
